# Supplementary material for: The prevalence and determinants of health anxiety during the covid-19 pandemic: A systematic review and meta-analysis
Source: PLOS Ment Health. 2024 Dec 30;1(7):e0000120. doi: 10.1371/journal.pmen.0000120 (PMC12798481; doi:10.1371/journal.pmen.0000120)
Supplement: S1 Table — (XLSX) [file pmen.0000120.s002.xlsx]

## Sheet: SLR database extraction_23 Copy
Publication type	Authors	Year	Title	Journal	DOI
Journal Article	C. S. Sepulveda-Vazquez; L. A. Moreno-Torres	2021	[Validation and adaptation into Spanish of the COVID-19 Anxiety Scale]	Revista Medica del Instituto Mexicano del Seguro Social
Journal Article	J. Mohlman; L. M. Watson; C. H. Basch	2021	The COVID-19 Inventory: Measuring anxiety related to illness pandemic across college males and females	Journal of Prevention & Intervention in the Community	https://dx.doi.org/10.1080/10852352.2021.1908204
Journal Article	S. A. Lee; A. A. Mathis; M. C. Jobe; E. A. Pappalardo	2020	Clinically significant fear and anxiety of COVID-19: A psychometric examination of the Coronavirus Anxiety Scale	Psychiatry Research	https://dx.doi.org/10.1016/j.psychres.2020.113112
Journal Article	M. J. Zvolensky; B. Y. Kauffman; L. Garey; A. G. Viana; C. T. Matoska	2022	Interoceptive anxiety-related processes: Importance for understanding COVID-19 and future pandemic mental health and addictive behaviors and their comorbidity	Behaviour Research & Therapy	https://dx.doi.org/10.1016/j.brat.2022.104141
Journal Article	Y. Yang; N. Ta; Z. H. Li	2022	Investigating the Obsessive and Compulsive Features of Cyberchondria: A Holistic Review	Frontiers in Psychology	10.3389/fpsyg.2022.897426
Journal Article	Y. Yang; N. Ta; Z. Li	2022	Investigating the Obsessive and Compulsive Features of Cyberchondria: A Holistic Review	Frontiers in Psychology	https://dx.doi.org/10.3389/fpsyg.2022.897426
Journal Article	S. Yahya; E. Toomary; M. Zahmatkesh; G. Tahmasebi	2021	Covid 19 and its effect on the mental health of people in the community and pregnant women separately (a review of existing studies)	Turkish Journal of Physiotherapy and Rehabilitation
Journal Article	X. Wu; N. Nazari; M. D. Griffiths	2021	Using fear and anxiety related to covid-19 to predict cyberchondria: Cross-sectional survey study	Journal of Medical Internet Research	https://dx.doi.org/10.2196/26285
Journal Article	X. X. Wang; Y. L. Zhao; X. Y. Yang; Z. Q. Fan; Z. Y. Wang; P. Zhang; J. Chen	2022	Treatment of COVID-19 anxiety by auricular points A protocol for systematic review and meta-analysis	Medicine	10.1097/md.0000000000028984
Journal Article	X. H. Wang; Q. Z. Liu	2022	Prevalence of anxiety symptoms among Chinese university students amid the COVID-19 pandemic: A systematic review and meta-analysis	Heliyon	10.1016/j.heliyon.2022.e10117
Journal Article	X. Wang; Y. Zhao; X. Yang; Z. Fan; Z. Wang; P. Zhang; J. Chen	2022	Treatment of COVID-19 anxiety by auricular points: A protocol for systematic review and meta-analysis	Medicine (United States)	https://dx.doi.org/10.1097/MD.0000000000028984
Journal Article	X. Wang; Q. Liu	2022	Prevalence of anxiety symptoms among Chinese university students amid the COVID-19 pandemic: A systematic review and meta-analysis	Heliyon	https://dx.doi.org/10.1016/j.heliyon.2022.e10117
Journal Article	Q. Y. Wan; K. Liu; X. Q. Wang; S. T. Luo; X. Y. Yuan; C. Wang; J. Jiang; W. Z. Wu	2023	The top 100 most cited papers in insomnia: A bibliometric analysis	Frontiers in Psychiatry	10.3389/fpsyt.2022.1040807
Journal Article	Q. Wan; K. Liu; X. Wang; S. Luo; X. Yuan; C. Wang; J. Jiang; W. Wu	2023	The top 100 most cited papers in insomnia: A bibliometric analysis	Frontiers in Psychiatry	https://dx.doi.org/10.3389/fpsyt.2022.1040807
Journal Article	Q. Wan; K. Liu; X. Wang; S. Luo; X. Yuan; C. Wang; J. Jiang; W. Wu	2022	The top 100 most cited papers in insomnia: A bibliometric analysis	Frontiers in psychiatry Frontiers Research Foundation	https://dx.doi.org/10.3389/fpsyt.2022.1040807
Journal Article	P. Voitsidis; M. D. Kerasidou; A. V. Nikopoulou; P. Tsalikidis; E. Parlapani; V. Holeva; I. Diakogiannis	2021	A systematic review of questionnaires assessing the psychological impact of COVID-19	Psychiatry Research	https://dx.doi.org/10.1016/j.psychres.2021.114183
Journal Article	G. Uzunova; S. Pallanti; E. Hollander	2021	Presentation and management of anxiety in individuals with acute symptomatic or asymptomatic COVID-19 infection, and in the post-COVID-19 recovery phase	International Journal of Psychiatry in Clinical Practice	https://dx.doi.org/10.1080/13651501.2021.1887264
Journal Article	E. A. Troyer; J. N. Kohn; S. Z. Hong	2020	Are we facing a crashing wave of neuropsychiatric sequelae of COVID-19? Neuropsychiatric symptoms and potential immunologic mechanisms	Brain Behavior and Immunity	10.1016/j.bbi.2020.04.027
Journal Article	E. A. Troyer; J. N. Kohn; S. Hong	2020	Are we facing a crashing wave of neuropsychiatric sequelae of COVID-19? Neuropsychiatric symptoms and potential immunologic mechanisms	Brain, Behavior, and Immunity	https://dx.doi.org/10.1016/j.bbi.2020.04.027
Journal Article	X. J. J. Tng; Q. H. Chew; K. Sim	2022	Psychological sequelae within different populations during the COVID-19 pandemic: a rapid review of extant evidence	Singapore Medical Journal	https://dx.doi.org/10.11622/smedj.2020111
Journal Article	N. Thomas; C. McDonald; K. de Boer; R. M. Brand; M. Nedeljkovic; L. Seabrook	2021	Review of the current empirical literature on using videoconferencing to deliver individual psychotherapies to adults with mental health problems	Psychology and Psychotherapy-Theory Research and Practice	10.1111/papt.12332
Journal Article	N. Thomas; C. McDonald; K. de Boer; R. M. Brand; M. Nedeljkovic; L. Seabrook	2021	Review of the current empirical literature on using videoconferencing to deliver individual psychotherapies to adults with mental health problems	Psychology & Psychotherapy: Theory, Research & Practice	https://dx.doi.org/10.1111/papt.12332
Journal Article	R. Suresh; A. Alam; Z. Karkossa	2021	Using Peer Support to Strengthen Mental Health During the COVID-19 Pandemic: A Review	Frontiers in Psychiatry	10.3389/fpsyt.2021.714181
Journal Article	R. Suresh; A. Alam; Z. Karkossa	2021	Using Peer Support to Strengthen Mental Health During the COVID-19 Pandemic: A Review	Frontiers in psychiatry Frontiers Research Foundation	https://dx.doi.org/10.3389/fpsyt.2021.714181
Journal Article	R. Suresh; A. Alam; Z. Karkossa	2021	Using Peer Support to Strengthen Mental Health During the COVID-19 Pandemic: A Review	Frontiers in Psychiatry	https://dx.doi.org/10.3389/fpsyt.2021.714181
Journal Article	Y. Sun; Y. Wu; S. Q. Fan; T. Dal Santo; L. T. Li; X. W. Jiang; K. X. Li; Y. T. Wang; A. Tasleem; A. Krishnan; C. He; O. Bonardi; J. T. Boruff; D. B. Rice; S. Markham; B. Levis; M. Azar; I. Thombs-Vite; D. Neupane; B. Agic; C. Fahim; M. S. Martin; S. Sockalingam; G. Turecki; A. Benedetti; B. D. Thombs	2023	Comparison of mental health symptoms before and during the covid-19 pandemic: evidence from a systematic review and meta-analysis of 134 cohorts	Bmj-British Medical Journal	10.1136/bmj-2022-074224
Journal Article	V. Starcevic; D. Berle; S. Arnaez	2020	Recent Insights Into Cyberchondria	Current Psychiatry Reports	https://dx.doi.org/10.1007/s11920-020-01179-8
Journal Article	M. Srivastav; R. Ramadoss; E. C. Dony	2022	A New Approach for the Diagnosis of Unapparent Psychological Pandemic Amidst Covid 19: A Bibliographic Review	Journal of Pharmaceutical Negative Results	https://dx.doi.org/10.47750/pnr.2022.13.S09.188
Journal Article	J. Song; Y. Lee	2023	Protective role of Ginseng in endomertriosis during covid-19	Journal of Ginseng Research	10.1016/j.jgr.2022.08.002
Journal Article	J. Song; Y. Lee	2023	Protective role of ginseng in endometriosis during covid-19	Journal of Ginseng Research	https://dx.doi.org/10.1016/j.jgr.2022.08.002
Journal Article	D. Smirni; E. Garufo; L. Di Falco; G. Lavanco	2021	The Playing Brain. The Impact of Video Games on Cognition and Behavior in Pediatric Age at the Time of Lockdown: A Systematic Review	Pediatric Reports	10.3390/pediatric13030047
Journal Article	D. Smirni; E. Garufo; L. Di Falco; G. Lavanco	2021	The Playing Brain. The Impact of Video Games on Cognition and Behavior in Pediatric Age at the Time of Lockdown: A Systematic Review	Pediatric Reports	https://dx.doi.org/10.3390/pediatric13030047
Journal Article	D. Smirni; E. Garufo; L. Di Falco; G. Lavanco	2021	The playing brain. The impact of video games on cognition and behavior in pediatric age at the time of lockdown: A systematic review	Pediatric Reports	https://dx.doi.org/10.3390/PEDIATRIC13030047
Journal Article	D. Smirni	2021	Noli Timere: The Role of Reassuring Adults in Dealing with COVID-19 Anxiety in Pediatric Age	Pediatric Reports	10.3390/pediatric13010003
Journal Article	D. Smirni	2021	Noli Timere: The Role of Reassuring Adults in Dealing with COVID-19 Anxiety in Pediatric Age	Pediatric Reports	https://dx.doi.org/10.3390/pediatric13010003
Journal Article	D. Smirni	2021	Noli Timere: The Role of Reassuring Adults in Dealing with COVID-19 Anxiety in Pediatric Age	Pediatric Reports	https://dx.doi.org/10.3390/PEDIATRIC13010003
Journal Article	C. R. Shi; S. Taylor; M. Witthoft; X. Y. Du; T. Zhang; S. Lu; Z. H. Ren	2022	Attentional bias toward health-threat in health anxiety: a systematic review and three-level meta-analysis	Psychological Medicine	10.1017/s0033291721005432
Journal Article	M. Sheek-Hussein; F. M. Abu-Zidan; E. Stip	2021	Disaster management of the psychological impact of the COVID-19 pandemic	International Journal of Emergency Medicine	10.1186/s12245-021-00342-z
Journal Article	M. Sheek-Hussein; F. M. Abu-Zidan; E. Stip	2021	Disaster management of the psychological impact of the COVID-19 pandemic	International Journal of Emergency Medicine	https://dx.doi.org/10.1186/s12245-021-00342-z
Journal Article	M. Sheek-Hussein; F. M. Abu-Zidan; E. Stip	2021	Disaster management of the psychological impact of the COVID-19 pandemic	International Journal of Emergency Medicine	https://dx.doi.org/10.1186/s12245-021-00342-z
Journal Article	M. Sanchez-Polan; C. Silva-Jose; E. Franco; T. S. Nagpal; J. Gil-Ares; Q. Lili; R. Barakat; I. Refoyo	2021	Prenatal Anxiety and Exercise. Systematic Review and Meta-Analysis	Journal of Clinical Medicine	10.3390/jcm10235501
Journal Article	M. Sanchez-Polan; C. Silva-Jose; E. Franco; T. S. Nagpal; J. Gil-Ares; Q. Lili; R. Barakat; I. Refoyo	2021	Prenatal Anxiety and Exercise. Systematic Review and Meta-Analysis	Journal of Clinical Medicine	https://dx.doi.org/10.3390/jcm10235501
Journal Article	M. Sanchez-Polan; C. Silva-Jose; E. Franco; T. S. Nagpal; J. Gil-Ares; Q. Lili; R. Barakat; I. Refoyo	2021	Prenatal anxiety and exercise. Systematic review and meta-analysis	Journal of Clinical Medicine	https://dx.doi.org/10.3390/jcm10235501
Journal Article	K. M. Rosales Vaca; O. I. Cruz Barrientos; S. Giron Lopez; S. Noriega; A. More Arias; S. M. M. Guariente; R. Zazula	2022	Mental health of healthcare workers of Latin American countries: a review of studies published during the first year of COVID-19 pandemic	Psychiatry Research	https://dx.doi.org/10.1016/j.psychres.2022.114501
Journal Article	M. E. Raypah; A. N. Faris; M. Mohd Azlan; N. Y. Yusof; F. H. Suhailin; R. H. Shueb; I. Ismail; F. H. Mustafa	2022	Near-Infrared Spectroscopy as a Potential COVID-19 Early Detection Method: A Review and Future Perspective	Sensors	https://dx.doi.org/10.3390/s22124391
Journal Article	M. E. Raypah; A. N. Faris; M. Mohd Azlan; N. Y. Yusof; F. H. Suhailin; R. H. Shueb; I. Ismail; F. H. Mustafa	2022	Near-Infrared Spectroscopy as a Potential COVID-19 Early Detection Method: A Review and Future Perspective	Sensors	https://dx.doi.org/10.3390/s22124391
Journal Article	M. E. Raypah; A. N. Faris; M. M. Azlan; N. Y. Yusof; F. H. Suhailin; R. H. Shueb; I. Ismail; F. H. Mustafa	2022	Near-Infrared Spectroscopy as a Potential COVID-19 Early Detection Method: A Review and Future Perspective	Sensors	10.3390/s22124391
Journal Article	N. Rajabimajd; Z. Alimoradi; M. Griffiths	2021	Impact of COVID-19-related fear and anxiety on job attributes: A systematic review	Asian Journal of Social Health and Behavior	10.4103/shb.shb_24_21
Journal Article	J. E. Pope	2020	What Does the COVID-19 Pandemic Mean for Rheumatology Patients?	Current Treatment Options in Rheumatology	https://dx.doi.org/10.1007/s40674-020-00145-y
Journal Article	J. E. Pope	2020	What Does the COVID-19 Pandemic Mean for Rheumatology Patients?	Current Treatment Options in Rheumatology	https://dx.doi.org/10.1007/s40674-020-00145-y
Journal Article	P. Pajor	2021	Psychiatry in the time of the pandemic. Is COVID-19 changing the discipline?	Postepy Psychiatrii I Neurologii	10.5114/ppn.2021.108475
Journal Article	P. Pajor	2021	Psychiatry in the time of the pandemic. Is COVID-19 changing the discipline?	Postepy Psychiatrii Neurologii	https://dx.doi.org/10.5114/ppn.2021.108475
Journal Article	P. Pajor	2021	Psychiatry in the time of the pandemic. Is COVID-19 changing the discipline?	Postepy Psychiatrii i Neurologii	https://dx.doi.org/10.5114/ppn.2021.108475
Journal Article	N. P; N. R; V. B; R. S; S. A	2022	COVID-19: Invasion, pathogenesis and possible cure - A review	Journal of Virological Methods	https://dx.doi.org/10.1016/j.jviromet.2021.114434
Journal Article	N. P; N. R; V. B; R. S; S. A	2022	COVID-19: Invasion, pathogenesis and possible cure - A review	Journal of Virological Methods	https://dx.doi.org/10.1016/j.jviromet.2021.114434
Journal Article	A. Opanasenko; H. Lugova; A. A. Mon; O. Ivanko	2021	Mental Health Impact of Gender-Based Violence Amid COVID-19 Pandemic: A Review	Bangladesh Journal of Medical Science	10.3329/bjms.v20i5.55396
Journal Article	A. Oliva-Arocas; P. Benavente; E. Ronda; E. Diaz	2022	Health of International Migrant Workers During the COVID-19 Pandemic: A Scoping Review	Frontiers in Public Health	10.3389/fpubh.2022.816597
Journal Article	A. Oliva-Arocas; P. Benavente; E. Ronda; E. Diaz	2022	Health of International Migrant Workers During the COVID-19 Pandemic: A Scoping Review	Frontiers in Public Health	https://dx.doi.org/10.3389/fpubh.2022.816597
Journal Article	A. Oliva-Arocas; P. Benavente; E. Ronda; E. Diaz	2022	Health of International Migrant Workers During the COVID-19 Pandemic: A Scoping Review	Frontiers in public health	https://dx.doi.org/10.3389/fpubh.2022.816597
Journal Article	P. Nitin; R. Nandhakumar; B. Vidhya; S. Rajesh; A. Sakunthala	2022	COVID-19: Invasion, pathogenesis and possible cure - A review	Journal of Virological Methods	10.1016/j.jviromet.2021.114434
Journal Article	G. Mohammadi; K. Sheidaee; S. D. Dargahloo; M. Tabarestani; M. Hosseinzadegan; F. Ashrafinia; M. Babakhanian	2020	Overview on Children Mental Health Status during Coronavirus Disease: Expressing How to Support	International Journal of Pediatrics-Mashhad	10.22038/ijp.2020.51046.4053
Journal Article	A. Meulders; J. W. S. Vlaeyen; A. W. M. Evers; A. J. A. Koke; R. Smeets; J. H. M. Van Zundert; J. Verbunt; D. M. L. Van Ryckeghem	2022	Chronic primary pain in the COVID-19 pandemic: how uncertainty and stress impact on functioning and suffering	Pain	10.1097/j.pain.0000000000002428
Journal Article	A. Metin; E. S. Erbicer; S. Sen; A. Cetinkaya	2022	Gender and COVID-19 related fear and anxiety: A meta-analysis	Journal of Affective Disorders	10.1016/j.jad.2022.05.036
Journal Article	A. Metin; E. S. Erbicer; S. Sen; A. Cetinkaya	2022	Gender and COVID-19 related fear and anxiety: A meta-analysis	Journal of Affective Disorders	https://dx.doi.org/10.1016/j.jad.2022.05.036
Journal Article	G. Mestre-Bach; M. N. Potenza	2023	Cyberchondria: a Growing Concern During the COVID-19 Pandemic and a Possible Addictive Disorder?	Current Addiction Reports	https://dx.doi.org/10.1007/s40429-022-00462-3
Journal Article	K. Ma; L. Y. Liang; M. Chutiyami; S. Nicoll; T. Khaerudin; X. V. Ha	2022	COVID-19 pandemic-related anxiety, stress, and depression among teachers: A systematic review and meta-analysis	Work-a Journal of Prevention Assessment & Rehabilitation	10.3233/wor-220062
Journal Article	J. Y. Liu; C. Kwan; J. Deng; Y. X. Hu	2022	The Mental Health Impact of the COVID-19 Pandemic on Older Adults in China: A Systematic Review	International Journal of Environmental Research and Public Health	10.3390/ijerph192114362
Journal Article	J. Liu; C. Kwan; J. Deng; Y. Hu	2022	The Mental Health Impact of the COVID-19 Pandemic on Older Adults in China: A Systematic Review	International Journal of Environmental Research and Public Health	https://dx.doi.org/10.3390/ijerph192114362
Journal Article	R. Lathe; D. St. Clair	2020	From conifers to cognition: Microbes, brain and behavior	Genes, Brain and Behavior	https://dx.doi.org/10.1111/gbb.12680
Journal Article	N. Kumar; K. Janmohamed; K. Nyhan; S. S. Martins; M. Cerda; D. Hasin; J. Scott; A. Sarpong Frimpong; R. Pates; L. A. Ghandour; M. Wazaify; K. Khoshnood	2022	Substance, use in relation to COVID-19: A scoping review	Addictive Behaviors	https://dx.doi.org/10.1016/j.addbeh.2021.107213
Journal Article	N. Kumar; K. Janmohamed; K. Nyhan; S. S. Martins; M. Cerda; D. Hasin; J. Scott; A. Sarpong Frimpong; R. Pates; L. A. Ghandour; M. Wazaify; K. Khoshnood	2021	Substance, use in relation to COVID-19: A scoping review	Addictive behaviors	https://dx.doi.org/10.1016/j.addbeh.2021.107213
Journal Article	N. Kumar; K. Janmohamed; K. Nyhan; S. S. Martins; M. Cerda; D. Hasin; J. Scott; A. S. Frimpong; R. Pates; L. A. Ghandour; M. Wazaify; K. Khoshnood	2022	Substance, use in relation to COVID-19: A scoping review	Addictive Behaviors	10.1016/j.addbeh.2021.107213
Journal Article	M. A. Khan; T. Almas; M. Ullah; M. Alkhattab; F. Shaikh; S. Shaikh; I. Bagwe; M. Antony; T. Khedro; V. R. Nagarajan; J. Ramjohn; R. Alsufyani; D. Almubarak; A. H. Al-Awaid; M. Alsufyani; D. R. Nagarajan; M. O. Khan; H. L. Huang; M. Oruk; A. Samy; N. Alqallaf; A. Shafi; A. Adeel; M. K. Khan	2022	Candida glabrata infection of a pancreatic pseudocyst in a COVID-19 patient: A case report and review of the literature	Annals of Medicine and Surgery	10.1016/j.amsu.2022.103648
Journal Article	S. Keskin; B. Ozkan	2021	Mental statuses of nursing students in the Covid-19 pandemic period: A systematic review	Annals of Clinical and Analytical Medicine	10.4328/acam.20654
Journal Article	S. Keskin; B. Ozkan	2021	Mental statuses of nursing students in the covid-19 pandemic period: A systematic review	Annals of Clinical and Analytical Medicine	https://dx.doi.org/10.4328/ACAM.20654
Journal Article	W. P. Jimenez; I. M. Katz; E. A. Liguori	2023	Fear and Trembling While Working in a Pandemic: an Exploratory Meta-Analysis of Workers' COVID-19 Distress	Occupational Health Science	10.1007/s41542-022-00131-x
Journal Article	W. P. Jimenez; I. M. Katz; E. A. Liguori	2023	Fear and Trembling While Working in a Pandemic: an Exploratory Meta-Analysis of Workers' COVID-19 Distress	Occupational Health Science	https://dx.doi.org/10.1007/s41542-022-00131-x
Journal Article	D. V. Jeste	2020	Coronavirus, social distancing, and global geriatric mental health crisis: Opportunities for promoting wisdom and resilience amid a pandemic	International Psychogeriatrics	https://dx.doi.org/10.1017/S104161022000366X
Journal Article	A. Haig-Ferguson; K. Cooper; E. Cartwright; M. E. Loades; J. Daniels	2021	Practitioner review: health anxiety in children and young people in the context of the COVID-19 pandemic	Behavioural and Cognitive Psychotherapy	10.1017/s1352465820000636
Journal Article	A. Haig-Ferguson; K. Cooper; E. Cartwright; M. E. Loades; J. Daniels	2021	Practitioner review: health anxiety in children and young people in the context of the COVID-19 pandemic	Behavioural & Cognitive Psychotherapy	https://dx.doi.org/10.1017/S1352465820000636
Journal Article	U. C. Ghoshal	2022	Postinfection Irritable Bowel Syndrome	Gut and Liver	10.5009/gnl210208
Journal Article	U. C. Ghoshal	2022	Postinfection Irritable Bowel Syndrome	Gut & Liver	https://dx.doi.org/10.5009/gnl210208
Journal Article	U. C. Ghoshal	2022	Postinfection Irritable Bowel Syndrome	Gut and Liver	https://dx.doi.org/10.5009/gnl210208
Journal Article	D. A. Galarza-Delgado; J. R. Azpiri-Lopez; I. J. Colunga-Pedraza; J. A. Cardenas-de la Garza; V. Gonzalez-Gonzalez; V. M. Beltran-Aguilar; A. G. Arias-Peralta; N. De Avila-Gonzalez; N. Guajardo-Jauregui	2023	Cardiovascular health worsening in patients with autoimmune rheumatological diseases during the COVID-19 pandemic	Clinical Rheumatology	https://dx.doi.org/10.1007/s10067-022-06486-4
Journal Article	D. A. Galarza-Delgado; J. R. Azpiri-Lopez; I. J. Colunga-Pedraza; J. A. Cardenas-de la Garza; V. Gonzalez-Gonzalez; V. M. Beltran-Aguilar; A. G. Arias-Peralta; N. De Avila-Gonzalez; N. Guajardo-Jauregui	2023	Cardiovascular health worsening in patients with autoimmune rheumatological diseases during the COVID-19 pandemic	Clinical Rheumatology.	https://dx.doi.org/10.1007/s10067-022-06486-4
Journal Article	I. D. Futterman; H. Grace; S. Weingarten; A. Borjian; C. A. Clare	2023	Maternal anxiety, depression and posttraumatic stress disorder (PTSD) after natural disasters: a systematic review	Journal of Maternal-Fetal & Neonatal Medicine	10.1080/14767058.2023.2199345
Journal Article	T. Firew; E. D. Sano; J. W. Lee; S. Flores; K. Lang; K. Salman; M. C. Greene; B. P. Chang	2020	Protecting the front line: A cross-sectional survey analysis of the occupational factors contributing to healthcare workers' infection and psychological distress during the COVID-19 pandemic in the USA	BMJ Open	https://dx.doi.org/10.1136/bmjopen-2020-042752
Journal Article	S. Feduniw; J. Modzelewski; A. Kajdy; D. Sys; S. Kwiatkowski; E. Makomaska-Szaroszyk; M. Rabijewski	2022	Anxiety of pregnant women in time of catastrophic events, including COVID-19 pandemic: a systematic review and meta-analysis	Journal of Psychosomatic Obstetrics and Gynecology	https://dx.doi.org/10.1080/0167482X.2021.1985453
Journal Article	A. A. D. Duarte; K. R. A. Ribeiro	2022	FACTORS ASSOCIATED WITH STRESS, ANXIETY AND DEPRESSION IN INTENSIVE CARE NURSING IN THE CONTEXT OF THE COVID-19 PANDEMIC	Revista De Pesquisa-Cuidado E Fundamental Online	10.9789/2175-5361.rpcfo.v14.11599
Journal Article	X. Y. Du; M. Witthoft; T. Zhang; C. R. Shi; Z. H. Ren	2023	Interpretation bias in health anxiety: a systematic review and meta-analysis	Psychological Medicine	10.1017/s0033291722003427
Journal Article	B. Donaghy; D. Moore; J. Green	2023	Co-Occurring Physical Health Challenges in Neurodivergent Children and Young People: A Topical Review and Recommendation	Child Care in Practice	https://dx.doi.org/10.1080/13575279.2022.2149471
Journal Article	L. V. Doiphode; P. Jain; S. Chakole	2021	How to Cope with Anxiety Due to the COVID-19 Pandemic?	Journal of Pharmaceutical Research International	10.9734/JPRI/2021/v33i58A34145
Journal Article	S. Dixit; A. Borghi-Silva; K. C. Bairapareddy	2021	Revisiting pulmonary rehabilitation during COVID-19 pandemic: a narrative review	Reviews in Cardiovascular Medicine	10.31083/j.rcm2202039
Journal Article	S. Dixit; A. Borghi-Silva; K. C. Bairapareddy	2021	Revisiting pulmonary rehabilitation during COVID-19 pandemic: a narrative review	Reviews in Cardiovascular Medicine	https://dx.doi.org/10.31083/j.rcm2202039
Journal Article	S. Dixit; A. Borghi-Silva; K. C. Bairapareddy	2021	Revisiting pulmonary rehabilitation during COVID-19 pandemic: A narrative review	Reviews in Cardiovascular Medicine	https://dx.doi.org/10.31083/j.rcm2202039
Journal Article	D. Dennis; C. Radnitz; M. G. Wheaton	2021	A Perfect Storm? Health Anxiety, Contamination Fears, and COVID-19: Lessons Learned from Past Pandemics and Current Challenges	International Journal of Cognitive Therapy	https://dx.doi.org/10.1007/s41811-021-00109-7
Journal Article	A. Del Casale; M. N. Modesti; L. Rapisarda; P. Girardi; R. Tambelli	2022	Clinical Aspects of Manic Episodes After SARS-CoV-2 Contagion or COVID-19	Frontiers in Psychiatry	10.3389/fpsyt.2022.926084
Journal Article	A. Del Casale; M. N. Modesti; L. Rapisarda; P. Girardi; R. Tambelli	2022	Clinical Aspects of Manic Episodes After SARS-CoV-2 Contagion or COVID-19	Frontiers in psychiatry Frontiers Research Foundation	https://dx.doi.org/10.3389/fpsyt.2022.926084
Journal Article	A. Del Casale; M. N. Modesti; L. Rapisarda; P. Girardi; R. Tambelli	2022	Clinical Aspects of Manic Episodes After SARS-CoV-2 Contagion or COVID-19	Frontiers in Psychiatry	https://dx.doi.org/10.3389/fpsyt.2022.926084
Journal Article	F. Cosci; J. Guidi	2021	The Role of Illness Behavior in the COVID-19 Pandemic	Psychotherapy and Psychosomatics	https://dx.doi.org/10.1159/000513968
Journal Article	C. M. Coelho; P. Suttiwan; N. Arato; A. N. Zsido	2020	On the Nature of Fear and Anxiety Triggered by COVID-19	Frontiers in Psychology	10.3389/fpsyg.2020.581314
Journal Article	C. M. Coelho; P. Suttiwan; N. Arato; A. N. Zsido	2020	On the Nature of Fear and Anxiety Triggered by COVID-19	Frontiers in Psychology	https://dx.doi.org/10.3389/fpsyg.2020.581314
Journal Article	P. Caponnetto; M. Casu; M. Amato; D. Cocuzza; V. Galofaro; A. La Morella; S. Paladino; K. Pulino; N. Raia; F. Recupero; C. Resina; S. Russo; L. M. Terranova; J. Tiralongo; M. C. Vella	2021	The Effects of Physical Exercise on Mental Health: From Cognitive Improvements to Risk of Addiction	International Journal of Environmental Research & Public Health [Electronic Resource]	https://dx.doi.org/10.3390/ijerph182413384
Journal Article	P. Caponnetto; M. Casu; M. Amato; D. Cocuzza; V. Galofaro; A. La Morella; S. Paladino; K. Pulino; N. Raia; F. Recupero; C. Resina; S. Russo; L. M. Terranova; J. Tiralongo; M. C. Vella	2021	The effects of physical exercise on mental health: From cognitive improvements to risk of addiction	International Journal of Environmental Research and Public Health	https://dx.doi.org/10.3390/ijerph182413384
Journal Article	Y. Broche-Perez; E. Fernandez-Castillo; Z. Fernandez-Fleites; E. Jimenez-Puig; A. Vizcaino-Escobar; D. Ferrer-Lozano; L. Martinez-Rodriguez; R. Martin-Gonzalez	2022	Adaptation of the Cuban version of the Coronavirus Anxiety Scale	Death Studies	10.1080/07481187.2020.1855610
Journal Article	O. Bonardi; Y. T. Wang; K. X. Li; X. W. Jiang; A. Krishnan; C. He; Y. Sun; Y. Wu; J. T. Boruff; S. Markham; D. B. Rice; I. Thombs-Vite; A. Tasleem; T. D. Santo; A. Yao; M. Azar; B. Agic; C. Fahim; M. S. Martin; S. Sockalingam; G. Turecki; A. Benedetti; B. D. Thombs	2022	Effects of COVID-19 Mental Health Interventions Among Children, Adolescents, and Adults Not Quarantined or Undergoing Treatment Due to COVID-19 Infection: A Systematic Review of Randomised Controlled Trials	Canadian Journal of Psychiatry-Revue Canadienne De Psychiatrie	10.1177/07067437211070648
Journal Article	O. Bonardi; Y. Wang; K. Li; X. Jiang; A. Krishnan; C. He; Y. Sun; Y. Wu; J. T. Boruff; S. Markham; D. B. Rice; I. Thombs-Vite; A. Tasleem; T. D. Santo; A. Yao; M. Azar; B. Agic; C. Fahim; M. S. Martin; S. Sockalingam; G. Turecki; A. Benedetti; B. D. Thombs	2022	Effects of COVID-19 Mental Health Interventions Among Children, Adolescents, and Adults Not Quarantined or Undergoing Treatment Due to COVID-19 Infection: A Systematic Review of Randomised Controlled Trials	Canadian Journal of Psychiatry	https://dx.doi.org/10.1177/07067437211070648
Journal Article	K. Blum; J. L. Cadet; D. Baron; R. D. Badgaiyan; R. Brewer; E. J. Modestino; M. S. Gold	2020	Putative COVID- 19 Induction of Reward Deficiency Syndrome (RDS) and Associated Behavioral Addictions with Potential Concomitant Dopamine Depletion: Is COVID-19 Social Distancing a Double Edged Sword?	Substance Use & Misuse	https://dx.doi.org/10.1080/10826084.2020.1817086
Journal Article	K. Blum; J. L. Cadet; D. Baron; R. D. Badgaiyan; R. Brewer; E. J. Modestino; M. S. Gold	2020	Putative COVID- 19 Induction of Reward Deficiency Syndrome (RDS) and Associated Behavioral Addictions with Potential Concomitant Dopamine Depletion: Is COVID-19 Social Distancing a Double Edged Sword?	Substance use & misuse	https://dx.doi.org/10.1080/10826084.2020.1817086
Journal Article	D. Banerjee; M. Vaishnav; T. S. Sathyanarayana Rao; M. S. V. K. Raju; P. K. Dalal; A. Javed; G. Saha; K. K. Mishra; V. Kumar; M. P. Jagiwala	2020	Impact of the COVID-19 pandemic on psychosocial health and well-being in South-Asian (World Psychiatric Association zone 16) countries: A systematic and advocacy review from the Indian Psychiatric Society	Indian Journal of Psychiatry	https://dx.doi.org/10.4103/psychiatry.IndianJPsychiatry_1002_20
Journal Article	D. Banerjee; M. Vaishnav; T. S. S. Rao; M. Raju; P. K. Dalal; A. Javed; G. Saha; K. K. Mishra; V. Kumar; M. P. Jagiwala	2020	Impact of the COVID-19 pandemic on psychosocial health and well-being in South-Asian (World Psychiatric Association zone 16) countries: A systematic and advocacy review from the Indian Psychiatric Society	Indian Journal of Psychiatry	10.4103/psychiatry.IndianJPsychiatry_1002_20
Journal Article	A. Bahar; H. S. Kocak; S. Samancloglu Baglama; D. Cuhadar	2020	Can Psychological Resilience Protect the Mental Health of Healthcare Professionals during the COVID-19 Pandemic Period?	Dubai Medical Journal	https://dx.doi.org/10.1159/000510264
Journal Article	A. Bahar; H. S. Kocak; S. S. Baglama; D. Cuhadar	2020	Can Psychological Resilience Protect the Mental Health of Healthcare Professionals during the COVID-19 Pandemic Period?	Dubai Medical Journal	10.1159/000510264
Journal Article	M. Baby; J. Ilkowitz; P. Cheema Brar	2023	Impacts of the COVID-19 pandemic on the diagnosis of idiopathic central precocious puberty in pediatric females in New York City	Journal of Pediatric Endocrinology & Metabolism	https://dx.doi.org/10.1515/jpem-2022-0628
Journal Article	F. E. Arango; A. M. F. Torres; M. J. E. Jimenez; A. A. Valencia	2022	Overview of virtual psychological interventions in Latin America and Spain before the COVID pandemic. Documentary Review	Revista Virtual Universidad Catolica Del Norte	10.35575/rvucn.n67a9
Journal Article	E. Altena; C. Baglioni; C. A. Espie; J. Ellis; D. Gavriloff; B. Holzinger; A. Schlarb; L. Frase; S. Jernelov; D. Riemann	2020	Dealing with sleep problems during home confinement due to the COVID-19 outbreak: Practical recommendations from a task force of the European CBT-I Academy	Journal of Sleep Research	10.1111/jsr.13052
Journal Article	E. Altena; C. Baglioni; C. A. Espie; J. Ellis; D. Gavriloff; B. Holzinger; A. Schlarb; L. Frase; S. Jernelov; D. Riemann	2020	Dealing with sleep problems during home confinement due to the COVID-19 outbreak: Practical recommendations from a task force of the European CBT-I Academy	Journal of Sleep Research	https://dx.doi.org/10.1111/jsr.13052
Journal Article	E. Altena; C. Baglioni; C. A. Espie; J. Ellis; D. Gavriloff; B. Holzinger; A. Schlarb; L. Frase; S. Jernelov; D. Riemann	2020	Dealing with sleep problems during home confinement due to the COVID-19 outbreak: Practical recommendations from a task force of the European CBT-I Academy	Journal of Sleep Research	https://dx.doi.org/10.1111/jsr.13052
Journal Article	M. Akbari; M. Seydavi; M. Babaeifard; M. A. Firoozabadi; A. V. Nikcevic; M. M. Spada	2023	Psychometric properties and psychological correlates of the COVID-19 Anxiety Syndrome Scale: A comprehensive systematic review and meta-analysis	Clinical Psychology & Psychotherapy	https://dx.doi.org/10.1002/cpp.2861
Journal Article	M. Akbari; M. Seydavi; M. Babaeifard; M. A. Firoozabadi; A. V. Nikcevic; M. M. Spada	2023	Psychometric properties and psychological correlates of the COVID-19 Anxiety Syndrome Scale: A comprehensive systematic review and meta-analysis	Clinical psychology & psychotherapy.	https://dx.doi.org/10.1002/cpp.2861
Journal Article	A. Carlander; M. Lekander; G. J. G. Asmundson; S. Taylor; R. Olofsson Bagge; A. S. Lindqvist Bagge	2022	COVID-19 related distress in the Swedish population: Validation of the Swedish version of the COVID Stress Scales (CSS)	PLoS ONE [Electronic Resource]	https://dx.doi.org/10.1371/journal.pone.0263888
Journal Article	M. E. Meneses-La-Riva; J. A. Suyo-Vega; V. H. Fernandez-Bedoya	2021	Humanized Care From the Nurse-Patient Perspective in a Hospital Setting: A Systematic Review of Experiences Disclosed in Spanish and Portuguese Scientific Articles	Frontiers in Public Health	https://dx.doi.org/10.3389/fpubh.2021.737506
Journal Article	A. T. Marshall; D. A. Hackman; E. Kan; S. Abad; F. C. Baker; A. Baskin-Sommers; G. J. Dowling; M. R. Gonzalez; M. Guillaume; O. Kiss; C. J. McCabe; B. D. McCandliss; W. E. Pelham, 3rd; S. F. Tapert; A. Van Rinsveld; E. R. Sowell	2022	Location matters: Regional variation in association of community burden of COVID-19 with caregiver and youth worry	Health & Place	https://dx.doi.org/10.1016/j.healthplace.2022.102885
Journal Article	L. D. Church; N. Bounoua; S. N. Rodriguez; K. Bredemeier; J. M. Spielberg	2022	Longitudinal relationships between COVID-19 preventative behaviors and perceived vulnerability to disease	Journal of Anxiety Disorders	https://dx.doi.org/10.1016/j.janxdis.2022.102561
Journal Article	G. Jean Francois; D. Carr; M. A. Meynadasy; N. Sachs-Ericsson	2023	Prediction of COVID-19-related distress: the role of anxiety and resiliency	Aging & Mental Health	https://dx.doi.org/10.1080/13607863.2022.2084714
Journal Article	W. Zhang; D. Gu; Y. Xie; A. Khakimova; O. Zolotarev	2023	How Do COVID-19 Risk, Life-Safety Risk, Job Insecurity, and Work-Family Conflict Affect Miner Performance? Health-Anxiety and Job-Anxiety Perspectives	International Journal of Environmental Research & Public Health [Electronic Resource]	https://dx.doi.org/10.3390/ijerph20065138
Journal Article	G. Zerbini; S. Taflinger; P. Reicherts; M. Kunz; S. Sattler	2022	Perceived risk of COVID-19 exposure and poor COVID-19 prognosis impair sleep: The mediating and moderating roles of COVID-19-related anxiety and knowledge	Journal of Sleep Research	https://dx.doi.org/10.1111/jsr.13569
Journal Article	V. Yurut Caloglu; M. Akmansu; D. Yalman; S. Karabulut Gul; Z. Kocak; Z. Arican Alicikus; A. Serarslan; S. Akyurek; T. Zoto Mustafayev; C. Demiroz; D. Colpan Oksuz; G. Kanyilmaz; P. Altinok; E. Kaytan Saglam; A. Yentek Balkanay; H. Akboru; E. Keven; B. Yildirim; C. Onal; S. Igdem; E. Ozkan; F. Ozdener; M. Caloglu	2022	Evaluation of Nutritional Status and Anxiety Levels in Patients Applying to the Radiation Oncology Outpatient Clinic during the COVID-19 Pandemic: Turkish Society for Radiation Oncology Group Study (TROD 12:02)	Nutrition & Cancer	https://dx.doi.org/10.1080/01635581.2022.2093386
Journal Article	A. Ypsilanti; E. Mullings; O. Hawkins; L. Lazuras	2021	Feelings of fear, sadness, and loneliness during the COVID-19 pandemic: Findings from two studies in the UK	Journal of Affective Disorders	https://dx.doi.org/10.1016/j.jad.2021.08.031
Journal Article	M. H. Yadollahpour; M. Nouriani; M. Faramarzi; M. Yaminfirooz; M. A. Shams; H. Gholinia	2023	Role of spiritual intelligence and demographic factors as predictors of occupational stress, quality of life and coronavirus anxiety among nurses during the COVID-19 pandemic	Nursing Open	https://dx.doi.org/10.1002/nop2.1395
Journal Article	L. Xin; L. Wang; X. Cao; Y. Tian; Y. Yang; K. Wang; Z. Kang; M. Zhao; C. Feng; X. Wang; N. Luo; H. Liu; Q. Wu	2022	Prevalence and influencing factors of pandemic fatigue among Chinese public in Xi'an city during COVID-19 new normal: a cross-sectional study	Frontiers in Public Health	https://dx.doi.org/10.3389/fpubh.2022.971115
Journal Article	D. Witteveen; E. Velthorst	2020	Economic hardship and mental health complaints during COVID-19	Proceedings of the National Academy of Sciences of the United States of America	https://dx.doi.org/10.1073/pnas.2009609117
Journal Article	T. J. Wilkinson; C. J. Lightfoot; J. Palmer; A. C. Smith	2022	Navigating the COVID-19 infodemic in those living with kidney disease: access and trust in health information sources and the association with anxiety and depression	Current Medical Research & Opinion	https://dx.doi.org/10.1080/03007995.2021.1984221
Journal Article	T. F. Wechsler; M. Schmidmeier; S. Biehl; J. Gerczuk; F. M. Guerrero-Cerda; A. Muhlberger	2022	Individual changes in stress, depression, anxiety, pathological worry, posttraumatic stress, and health anxiety from before to during the COVID-19 pandemic in adults from Southeastern Germany	BMC Psychiatry	https://dx.doi.org/10.1186/s12888-022-04148-y
Journal Article	Z. Wang; L. Chen; J. Xiao; F. Jiang; W. Min; S. Liu; Y. Wang; M. Qi	2022	Subjective health status: an easily available, independent, robust and significant predictive factor at the prometaphase of vaccination programs for the vaccination behavior of Chinese adults	BMC Psychiatry	https://dx.doi.org/10.1186/s12888-022-03830-5
Journal Article	H. T. T. Tran; M. H. Nguyen; T. T. M. Pham; G. B. Kim; H. T. Nguyen; N. M. Nguyen; H. T. B. Dam; T. H. Duong; Y. H. Nguyen; T. T. Do; T. T. P. Nguyen; T. T. Le; H. T. T. Do; T. T. Nguyen; K. M. Pham; T. V. Duong	2022	Predictors of eHealth Literacy and Its Associations with Preventive Behaviors, Fear of COVID-19, Anxiety, and Depression among Undergraduate Nursing Students: A Cross-Sectional Survey	International Journal of Environmental Research & Public Health [Electronic Resource]	https://dx.doi.org/10.3390/ijerph19073766
Journal Article	L. Tang; Y. Gao; S. Qi; J. Cui; L. Zhou; Y. Feng	2022	Prevalence of post-traumatic stress disorder symptoms among patients with mental disorder during the COVID-19 pandemic	BMC Psychiatry	https://dx.doi.org/10.1186/s12888-022-03790-w
Journal Article	C. W. Sung; C. H. Chen; C. Y. Fan; J. H. Chang; C. C. Hung; C. M. Fu; L. P. Wong; E. P. Huang; T. S. Lee	2021	Mental health crisis in healthcare providers in the COVID-19 pandemic: a cross-sectional facility-based survey	BMJ Open	https://dx.doi.org/10.1136/bmjopen-2021-052184
Journal Article	X. Sun; Z. Wang; H. Liu; M. Ren; D. Feng	2022	Physical and mental health problems of Chinese front-line healthcare workers before, during and after the COVID-19 rescue mission: a qualitative study	BMJ Open	https://dx.doi.org/10.1136/bmjopen-2021-059879
Journal Article	W. Sun; L. Xia; C. Ji; Q. Wei; J. Zhang; S. He; X. Wang; X. Shen; X. Zhang; C. Li	2023	Relationship between covid-pandemic anxiety and sleep disorder with menstrual disorders among female medical workers	BMC Women's Health	https://dx.doi.org/10.1186/s12905-023-02314-2
Journal Article	Q. Sun; Q. Qin; M. Basta; B. Chen; Y. Li	2021	Psychological reactions and insomnia in adults with mental health disorders during the COVID-19 outbreak	BMC Psychiatry	https://dx.doi.org/10.1186/s12888-020-03036-7
Journal Article	D. Spitzenstatter; T. Schnell	2022	The existential dimension of the pandemic: Death attitudes, personal worldview, and coronavirus anxiety	Death Studies	https://dx.doi.org/10.1080/07481187.2020.1848944
Journal Article	R. L. Spalding; B. Edelstein	2022	Exploring variables related to medical surrogate decision-making accuracy during the COVID-19 pandemic	Patient Education & Counseling	https://dx.doi.org/10.1016/j.pec.2021.06.011
Journal Article	N. H. Some; S. Wells; D. Felsky; H. A. Hamilton; S. Ali; T. Elton-Marshall; J. Rehm	2022	Self-reported mental health during the COVID-19 pandemic and its association with alcohol and cannabis use: a latent class analysis	BMC Psychiatry	https://dx.doi.org/10.1186/s12888-022-03917-z
Journal Article	M. J. Sharrock; A. E. J. Mahoney; H. Haskelberg; M. Millard; J. M. Newby	2021	The uptake and outcomes of Internet-based cognitive behavioural therapy for health anxiety symptoms during the COVID-19 pandemic	Journal of Anxiety Disorders	https://dx.doi.org/10.1016/j.janxdis.2021.102494
Journal Article	K. I. Seitz; K. Bertsch; S. C. Herpertz	2021	A Prospective Study of Mental Health During the COVID-19 Pandemic in Childhood Trauma-Exposed Individuals: Social Support Matters	Journal of Traumatic Stress	https://dx.doi.org/10.1002/jts.22660
Journal Article	S. Schweizer; J. L. Andrews; K. Grunewald; L. Kumle	2023	Association of Antenatal COVID-19-Related Stress With Postpartum Maternal Mental Health and Negative Affectivity in Infants	JAMA Network Open	https://dx.doi.org/10.1001/jamanetworkopen.2023.2969
Journal Article	I. Savolainen; R. Oksa; N. Savela; M. Celuch; A. Oksanen	2021	COVID-19 Anxiety-A Longitudinal Survey Study of Psychological and Situational Risks among Finnish Workers	International Journal of Environmental Research & Public Health [Electronic Resource]	https://dx.doi.org/10.3390/ijerph18020794
Journal Article	E. Saez-Clarke; J. S. Comer; A. Evans; A. R. Karlovich; L. C. Malloy; T. S. Peris; D. B. Pincus; H. Salem; J. Ehrenreich-May	2022	Fear of illness & virus evaluation (FIVE) COVID-19 scales for children-parent/caregiver-report development and validation	Journal of Anxiety Disorders	https://dx.doi.org/10.1016/j.janxdis.2022.102586
Journal Article	N. Saadati; P. Afshari; H. Boostani; M. Beheshtinasab; P. Abedi; E. Maraghi	2021	Health anxiety and related factors among pregnant women during the COVID-19 pandemic: a cross-sectional study from Iran	BMC Psychiatry	https://dx.doi.org/10.1186/s12888-021-03092-7
Journal Article	N. A. Riazi; K. Battista; M. J. Duncan; T. J. Wade; W. Pickett; M. A. Ferro; S. T. Leatherdale; K. A. Patte	2023	Stronger together: Coping behaviours and mental health changes of Canadian adolescents in early phases of the COVID-19 pandemic	BMC Public Health	https://dx.doi.org/10.1186/s12889-023-15249-y
Journal Article	T. A. Ranger; A. K. Clift; M. Patone; C. A. C. Coupland; R. Hatch; K. Thomas; P. Watkinson; J. Hippisley-Cox	2023	Preexisting Neuropsychiatric Conditions and Associated Risk of Severe COVID-19 Infection and Other Acute Respiratory Infections	JAMA Psychiatry	https://dx.doi.org/10.1001/jamapsychiatry.2022.3614
Journal Article	T. A. Ranger; A. K. Clift; M. Patone; C. A. C. Coupland; R. Hatch; K. Thomas; P. Watkinson; J. Hippisley-Cox	2023	Preexisting Neuropsychiatric Conditions and Associated Risk of Severe COVID-19 Infection and Other Acute Respiratory Infections	JAMA Psychiatry	https://dx.doi.org/10.1001/jamapsychiatry.2022.3614
Journal Article	S. Raman; P. Hyland; A. N. Coogan	2022	Temporal associations between insomnia and depression symptoms in adults during the COVID-19 pandemic: A cross-lagged path modelling analysis	Psychiatry Research	https://dx.doi.org/10.1016/j.psychres.2022.114533
Journal Article	M. Quigley; S. Whiteford; G. Cameron; D. V. Zuj; S. Dymond	2023	Longitudinal assessment of COVID-19 fear and psychological wellbeing in the United Kingdom	Journal of Health Psychology	https://dx.doi.org/10.1177/13591053221134848
Journal Article	P. Qu; D. Zhao; P. Jia; S. Dang; W. Shi; M. Wang; J. Shi	2021	Changes in Mental Health of Women Undergoing Assisted Reproductive Technology Treatment During the COVID-19 Pandemic Outbreak in Xi'an, China	Frontiers in Public Health	https://dx.doi.org/10.3389/fpubh.2021.645421
Journal Article	S. S. Premji; S. Khademi; N. Forcheh; S. Lalani; K. Shaikh; A. Javed; E. Saleem; N. Babar; Q. Muhabat; N. Jabeen; S. Nausheen; S. Shahid Ali	2022	Psychological and situational factors associated with COVID-19 vaccine intention among postpartum women in Pakistan: a cross-sectional study	BMJ Open	https://dx.doi.org/10.1136/bmjopen-2022-063469
Journal Article	F. Prazeres; L. Passos; J. A. Simoes; P. Simoes; C. Martins; A. Teixeira	2020	COVID-19-Related Fear and Anxiety: Spiritual-Religious Coping in Healthcare Workers in Portugal	International Journal of Environmental Research & Public Health [Electronic Resource]	https://dx.doi.org/10.3390/ijerph18010220
Journal Article	M. W. Petersen; T. M. Dantoft; J. S. Jensen; H. F. Pedersen; L. Frostholm; M. E. Benros; T. B. W. Carstensen; E. Ornbol; P. Fink	2021	The impact of the Covid-19 pandemic on mental and physical health in Denmark - a longitudinal population-based study before and during the first wave	BMC Public Health	https://dx.doi.org/10.1186/s12889-021-11472-7
Journal Article	V. Pekarova; E. Rajcaniova; R. Tomsik	2023	Slovak Adaptation of the Coronavirus Anxiety Scale	Death Studies	https://dx.doi.org/10.1080/07481187.2022.2039812
Journal Article	M. Orendacova; E. Kvasnak; J. Vranova	2022	Effect of neurofeedback therapy on neurological post-COVID-19 complications (A pilot study)	PLoS ONE [Electronic Resource]	https://dx.doi.org/10.1371/journal.pone.0271350
Journal Article	W. Oniszczenko	2021	Anxious temperament and cyberchondria as mediated by fear of COVID-19 infection: A cross-sectional study	PLoS ONE [Electronic Resource]	https://dx.doi.org/10.1371/journal.pone.0255750
Journal Article	J. Ollier; S. Neff; C. Dworschak; A. Sejdiji; P. Santhanam; R. Keller; G. Xiao; A. Asisof; D. Ruegger; C. Berube; L. Hilfiker Tomas; J. Neff; J. Yao; A. Alattas; V. Varela-Mato; A. Pitkethly; M. D. Vara; R. Herrero; R. M. Banos; C. Parada; R. S. Agatheswaran; V. Villalobos; O. C. Keller; W. S. Chan; V. Mishra; N. Jacobson; C. Stanger; X. He; V. von Wyl; S. Weidt; S. Haug; M. Schaub; B. Kleim; J. …	2021	Elena+ Care for COVID-19, a Pandemic Lifestyle Care Intervention: Intervention Design and Study Protocol	Frontiers in Public Health	https://dx.doi.org/10.3389/fpubh.2021.625640
Journal Article	A. Oksanen; R. Oksa; M. Celuch; A. Cvetkovic; I. Savolainen	2022	COVID-19 Anxiety and Wellbeing at Work in Finland during 2020-2022: A 5-Wave Longitudinal Survey Study	International Journal of Environmental Research & Public Health [Electronic Resource]	https://dx.doi.org/10.3390/ijerph20010680
Journal Article	A. D. Norbye; E. H. Farbu; C. L. Terjesen; N. Fleten; A. C. Hoper	2023	The level of health anxiety before and during the COVID-19 pandemic	PLoS ONE [Electronic Resource]	https://dx.doi.org/10.1371/journal.pone.0285799
Journal Article	J. M. Newby; K. O'Moore; S. Tang; H. Christensen; K. Faasse	2020	Acute mental health responses during the COVID-19 pandemic in Australia	PLoS ONE [Electronic Resource]	https://dx.doi.org/10.1371/journal.pone.0236562
Journal Article	F. Mohammadzadeh; A. Delshad Noghabi; S. Khosravan; J. Bazeli; V. Armanmehr; T. Paykani	2020	Anxiety Severity Levels and Coping Strategies during the COVID-19 Pandemic among People Aged 15 Years and Above in Gonabad, Iran	Archives of Iranian Medicine	https://dx.doi.org/10.34172/aim.2020.76
Journal Article	A. Mohammadi; L. Ibrahimi Ghavamabadi; M. Silavi; B. F. Dehaghi	2022	Cognitive functions and anxiety among blue-collar workers in hospitals during COVID-19 pandemic	Frontiers in Public Health	https://dx.doi.org/10.3389/fpubh.2022.869699
Journal Article	E. R. Miller; I. N. Olver; C. J. Wilson; B. Lunnay; S. B. Meyer; K. Foley; J. A. Thomas; B. Toson; P. R. Ward	2021	COVID-19, Alcohol Consumption and Stockpiling Practises in Midlife Women: Repeat Surveys During Lockdown in Australia and the United Kingdom	Frontiers in Public Health	https://dx.doi.org/10.3389/fpubh.2021.642950
Journal Article	A. Miles; M. Andiappan; L. Upenieks; C. Orfanidis	2021	Using prosocial behavior to safeguard mental health and foster emotional well-being during the COVID-19 pandemic: A registered report protocol for a randomized trial	PLoS ONE [Electronic Resource]	https://dx.doi.org/10.1371/journal.pone.0245865
Journal Article	G. Mertens; P. Lodder; T. Smeets; S. Duijndam	2023	Pandemic panic? Results of a 14-month longitudinal study on fear of COVID-19	Journal of Affective Disorders	https://dx.doi.org/10.1016/j.jad.2022.11.008
Journal Article	G. Mertens; L. Gerritsen; S. Duijndam; E. Salemink; I. M. Engelhard	2020	Fear of the coronavirus (COVID-19): Predictors in an online study conducted in March 2020	Journal of Anxiety Disorders	https://dx.doi.org/10.1016/j.janxdis.2020.102258
Journal Article	A. H. Mehrsafar; A. Moghadam Zadeh; J. C. Jaenes Sanchez; P. Gazerani	2021	Competitive anxiety or Coronavirus anxiety? The psychophysiological responses of professional football players after returning to competition during the COVID-19 pandemic	Psychoneuroendocrinology	https://dx.doi.org/10.1016/j.psyneuen.2021.105269
Journal Article	O. McBride; E. Bunting; O. Harkin; S. Butter; M. Shevlin; J. Murphy; L. Mason; T. K. Hartman; R. McKay; P. Hyland; L. Levita; K. M. Bennett; T. V. A. Stocks; J. Gibson-Miller; A. P. Martinez; F. Vallieres; R. P. Bentall	2022	Testing both affordability-availability and psychological-coping mechanisms underlying changes in alcohol use during the COVID-19 pandemic	PLoS ONE [Electronic Resource]	https://dx.doi.org/10.1371/journal.pone.0265145
Journal Article	S. Matovic; S. Grenier; F. Jauvin; C. Gravel; H. M. Vasiliadis; N. Vasil; S. Belleville; P. Rainville; T. T. Dang-Vu; M. Aubertin-Leheudre; B. Knauper; I. Z. Dialahy; J. P. Gouin	2023	Trajectories of psychological distress during the COVID-19 pandemic among community-dwelling older adults in Quebec: A longitudinal study	International Journal of Geriatric Psychiatry	https://dx.doi.org/10.1002/gps.5879
Journal Article	J. Mata; A. Wenz; T. Rettig; M. Reifenscheid; K. Mohring; U. Krieger; S. Friedel; M. Fikel; C. Cornesse; A. G. Blom; E. Naumann	2021	Health behaviors and mental health during the COVID-19 pandemic: A longitudinal population-based survey in Germany	Social Science & Medicine	https://dx.doi.org/10.1016/j.socscimed.2021.114333
Journal Article	M. Masjoudi; A. Aslani; M. Seifi; S. Khazaeian; A. Fathnezhad-Kazemi	2022	Association between perceived stress, fear and anxiety of COVID 19 with self-care in pregnant women: a cross-sectional study	Psychology Health & Medicine	https://dx.doi.org/10.1080/13548506.2021.1894344
Journal Article	T. C. Luong; T. T. M. Pham; M. H. Nguyen; A. Q. Do; L. V. Pham; H. C. Nguyen; H. C. Nguyen; T. H. Ha; H. K. Dao; M. V. Trinh; T. V. Do; H. Q. Nguyen; T. T. P. Nguyen; C. Q. Tran; K. V. Tran; T. T. Duong; H. X. Pham; T. T. Do; P. B. Nguyen; A. L. Tra; D. T. Phan; B. N. Do; T. V. Duong	2021	Fear, anxiety and depression among pregnant women during COVID-19 pandemic: impacts of healthy eating behaviour and health literacy	Annals of Medicine	https://dx.doi.org/10.1080/07853890.2021.2001044
Journal Article	L. Lu; B. Contrand; M. Dupuy; L. Ramiz; C. Sztal-Kutas; E. Lagarde	2022	Mental and physical health among the French population before and during the first and second COVID-19 lockdowns: Latent class trajectory analyses using longitudinal data	Journal of Affective Disorders	https://dx.doi.org/10.1016/j.jad.2022.04.095
Journal Article	F. Liu; M. Fang; L. Cai; M. Su; X. Wang	2021	Consumer Motivations for Adopting Omnichannel Retailing: A Safety-Driven Perspective in the Context of COVID-19	Frontiers in Public Health	https://dx.doi.org/10.3389/fpubh.2021.708199
Journal Article	C. Lindner; I. Kotta; E. E. Marschalko; K. Szabo; K. Kalcza-Janosi; J. Retelsdorf	2022	Increased Risk Perception, Distress Intolerance and Health Anxiety in Stricter Lockdowns: Self-Control as a Key Protective Factor in Early Response to the COVID-19 Pandemic	International Journal of Environmental Research & Public Health [Electronic Resource]	https://dx.doi.org/10.3390/ijerph19095098
Journal Article	T. M. Lincoln; B. Schlier; F. Strakeljahn; B. A. Gaudiano; S. H. So; J. Kingston; E. M. J. Morris; L. Ellett	2022	Taking a machine learning approach to optimize prediction of vaccine hesitancy in high income countries	Scientific Reports	https://dx.doi.org/10.1038/s41598-022-05915-3
Journal Article	X. Y. Lim; A. C. Yap; R. Mahendran; J. Yu	2021	The interplay between anxiety, fear, protective behaviors, compassion, and resilience among older adults during a COVID-19 lockdown: a structural equation modeling study	Translational Behavioral Medicine	https://dx.doi.org/10.1093/tbm/ibaa143
Journal Article	L. J. Lengua; C. M. Stavish; L. M. Green; L. Shimomaeda; S. F. Thompson; R. Calhoun; N. Moini; M. R. Smith	2023	Pre-COVID-19 predictors of low-income women's COVID-19 appraisal, coping, and changes in mental health during the pandemic	Journal of Community Psychology	https://dx.doi.org/10.1002/jcop.23012
Journal Article	Y. E. Lee; J. H. Seo; S. T. Kim; S. Jeon; C. I. Park; S. J. Kim; J. I. Kang	2023	Psychological factors associated with COVID-19 related anxiety and depression in young adults during the COVID-19 pandemic	PLoS ONE [Electronic Resource]	https://dx.doi.org/10.1371/journal.pone.0286636
Journal Article	K. W. Lee; S. F. Yap; H. T. Ong; K. S. Pheh; M. S. Lye	2022	Anxiety and coping strategies during the COVID-19 pandemic: A cross-sectional study of staff and students from a tertiary education center in Malaysia	Frontiers in Public Health	https://dx.doi.org/10.3389/fpubh.2022.936486
Journal Article	D. S. Lee; H. J. Koo; S. O. Choi; J. I. Kim; Y. S. Kim	2022	Relationship between Preventive Health Behavior, Optimistic Bias, Hypochondria, and Mass Psychology in Relation to the Coronavirus Pandemic among Young Adults in Korea	International Journal of Environmental Research & Public Health [Electronic Resource]	https://dx.doi.org/10.3390/ijerph19159620
Journal Article	L. Lai; J. Tong; Y. T. Xiang; L. Zhang; Z. Ren	2023	Mental health concerns and network structures of psychological helpline help-seekers during the COVID-19 pandemic in China: Pandemic stage differences	Journal of Affective Disorders	https://dx.doi.org/10.1016/j.jad.2022.11.065
Journal Article	A. S. F. Kwong; R. M. Pearson; M. J. Adams; K. Northstone; K. Tilling; D. Smith; C. Fawns-Ritchie; H. Bould; N. Warne; S. Zammit; D. J. Gunnell; P. A. Moran; N. Micali; A. Reichenberg; M. Hickman; D. Rai; S. Haworth; A. Campbell; D. Altschul; R. Flaig; A. M. McIntosh; D. A. Lawlor; D. Porteous; N. J. Timpson	2021	Mental health before and during the COVID-19 pandemic in two longitudinal UK population cohorts	British Journal of Psychiatry	https://dx.doi.org/10.1192/bjp.2020.242
Journal Article	J. Klosowska; E. A. Bajcar; H. Bieniek; J. Braczyk; M. Joshanloo; K. Mattarozzi; A. Bagnis; M. Ponten; M. Lalouni; A. L. Geers; K. S. Clemens; J. Park; G. Choi; Y. K. Choi; W. Jung; E. Son; H. Y. Yoon; P. Babel	2022	Development and cross-national investigation of a model explaining participation in WHO-recommended and placebo behaviours to prevent COVID-19 infection	Scientific Reports	https://dx.doi.org/10.1038/s41598-022-17303-y
Journal Article	J. D. King; A. McQuaid; V. C. Leeson; O. Samuel; J. Grant; M. S. Imran Azeem; K. Barnicot; M. J. Crawford	2023	The association of severe COVID anxiety with poor social functioning, quality of life, and protective behaviours among adults in United Kingdom: a cross-sectional study	BMC Psychiatry	https://dx.doi.org/10.1186/s12888-023-04595-1
Journal Article	S. T. Kim; J. H. Seo; S. Lee; S. Jeon; C. I. Park; S. J. Kim; J. I. Kang	2022	Dysfunctional coronavirus anxiety in nonpsychotic psychiatric outpatients during the COVID-19 pandemic: A network analysis	Depression & Anxiety	https://dx.doi.org/10.1002/da.23256
Journal Article	K. Khachatryan; M. E. Beutel; Y. Stobel-Richter; M. Zenger; H. Berth; E. Brahler; P. Schmidt	2022	Are Attitudes towards COVID-19 Pandemic Related to Subjective Physical and Mental Health?	International Journal of Environmental Research & Public Health [Electronic Resource]	https://dx.doi.org/10.3390/ijerph192114538
Journal Article	M. Kamali; M. Moosazadeh; M. Azizi; R. Ghasemian; M. Hasannezad Reskati; F. Elyasi	2021	Anxiety due to COVID-19 among healthcare providers during pandemic: A web-based cross-sectional survey in Iran	Neuropsychopharmacology Reports	https://dx.doi.org/10.1002/npr2.12213
Journal Article	N. M. Jozefacka; E. A. Karpinski; B. Superson; M. F. Kolek; A. R. Skrzypczak; G. Kania	2022	Potential Factors Conditioning the Compliance to Mandatory Face Covering in the Public Space Due to SARS-CoV-2 Pandemic	International Journal of Environmental Research & Public Health [Electronic Resource]	https://dx.doi.org/10.3390/ijerph20010726
Journal Article	C. Jacques-Avino; T. Lopez-Jimenez; L. Medina-Perucha; J. de Bont; A. Berenguera	2021	Social conditions and mental health during COVID-19 lockdown among people who do not identify with the man/woman binomial in Spain	PLoS ONE [Electronic Resource]	https://dx.doi.org/10.1371/journal.pone.0256261
Journal Article	M. A. Islam; D. M. Alshayban; A. A. Naqvi; M. B. Maqsood; A. A. Ishaqui; M. Kashif; M. Ali; A. Haseeb	2023	How anxiety attributed to COVID-19, disease knowledge, and intention to vaccinate against SARS-CoV-2 viral infection prevail in general public of Saudi Arabia?	Frontiers in Public Health	https://dx.doi.org/10.3389/fpubh.2023.1078023
Journal Article	S. C. Hung; S. C. Yang; Y. F. Luo	2021	New Media Literacy, Health Status, Anxiety, and Preventative Behaviors Related to COVID-19: A Cross-Sectional Study in Taiwan	International Journal of Environmental Research & Public Health [Electronic Resource]	https://dx.doi.org/10.3390/ijerph182111247
Journal Article	A. Hryniewicz; D. Wilczynska; D. Krokosz; K. Hryniewicz; M. Lipowski	2022	Well-Being of High-Level Managers during the Pandemic: The Role of Fear of Negative Appearance, Anxiety, and Eating Behaviors	International Journal of Environmental Research & Public Health [Electronic Resource]	https://dx.doi.org/10.3390/ijerph20010637
Journal Article	R. Hoepner; S. Rodgers; K. Stegmayer; N. Steinemann; C. Haag; P. Calabrese; Z. M. Manjaly; A. Salmen; J. Kesselring; C. Zecca; C. Gobbi; M. A. Puhan; S. Walther; V. von Wyl	2022	Feelings of loneliness, COVID-19-specific-health anxiety and depressive symptoms during the first COVID-19 wave in Swiss persons with multiple sclerosis	Scientific Reports	https://dx.doi.org/10.1038/s41598-022-22445-0
Journal Article	J. T. K. Ho; D. A. Moscovitch	2022	The moderating effects of reported pre-pandemic social anxiety, symptom impairment, and current stressors on mental health and affiliative adjustment during the first wave of the COVID-19 pandemic	Anxiety, Stress, & Coping	https://dx.doi.org/10.1080/10615806.2021.1946518
Journal Article	L. M. Hart; D. Mitchison; M. Fuller-Tyszkiewicz; S. Giles; J. Fardouly; H. K. Jarman; S. R. Damiano; S. A. McLean; I. Prichard; Z. Yager; I. Krug	2023	Can you see me?" Videoconferencing and eating disorder risk during COVID-19: Anxiety, impairment, and mediators"	International Journal of Eating Disorders	https://dx.doi.org/10.1002/eat.23844
Journal Article	E. M. Harry; L. E. Carlasare; C. A. Sinsky; R. L. Brown; E. Goelz; N. Nankivil; M. Linzer	2022	Childcare Stress, Burnout, and Intent to Reduce Hours or Leave the Job During the COVID-19 Pandemic Among US Health Care Workers	JAMA Network Open	https://dx.doi.org/10.1001/jamanetworkopen.2022.21776
Journal Article	S. Hara; H. Miura; T. Hita; S. Sasaki; H. Ito; Y. Kozaki; Y. Kawasaki	2021	Relationship between Psychological Status and Health Behaviors during the Coronavirus Disease Pandemic in Japanese Community-Dwelling Older Adults	International Journal of Environmental Research & Public Health [Electronic Resource]	https://dx.doi.org/10.3390/ijerph182111512
Journal Article	A. Hajek; F. Bertram; V. van Ruth; K. Dost; W. Graf; A. Brenneke; V. Kowalski; K. Puschel; C. Schuler; B. Ondruschka; F. Heinrich; H. H. Konig	2022	Fear of COVID-19 among homeless individuals in Germany in mid-2021	Frontiers in Public Health	https://dx.doi.org/10.3389/fpubh.2022.915965
Journal Article	S. Hailemariam; W. Agegnehu; M. Derese	2021	Exploring COVID-19 Related Factors Influencing Antenatal Care Services Uptake: A Qualitative Study among Women in a Rural Community in Southwest Ethiopia	Journal of Primary Care & Community Health	https://dx.doi.org/10.1177/2150132721996892
Journal Article	R. Goodwin; M. Takahashi	2022	Anxiety, past trauma and changes in relationships in Japan during COVID-19	Journal of Psychiatric Research	https://dx.doi.org/10.1016/j.jpsychires.2022.04.032
Journal Article	K. Gong; Z. Xu; Z. Cai; Y. Chen; Z. Wang	2020	Internet Hospitals Help Prevent and Control the Epidemic of COVID-19 in China: Multicenter User Profiling Study	Journal of Medical Internet Research	https://dx.doi.org/10.2196/18908
Journal Article	L. Y. Gibson; B. Lockyer; J. Dickerson; C. Endacott; S. Bridges; R. R. C. McEachan; K. E. Pickett; S. Whalan; N. L. Bear; D. T. Silva; S. L. Prescott; J. A. Davis	2021	Comparison of Experiences in Two Birth Cohorts Comprising Young Families with Children under Four Years during the Initial COVID-19 Lockdown in Australia and the UK: A Qualitative Study	International Journal of Environmental Research & Public Health [Electronic Resource]	https://dx.doi.org/10.3390/ijerph18179119
Journal Article	X. Gao; F. Ding; T. Ai	2022	What Drives Elderly People in China Away from COVID-19 Information?	International Journal of Environmental Research & Public Health [Electronic Resource]	https://dx.doi.org/10.3390/ijerph19159509
Journal Article	N. Galehdar; A. Kamran; T. Toulabi; H. Heydari	2020	Exploring nurses' experiences of psychological distress during care of patients with COVID-19: a qualitative study	BMC Psychiatry	https://dx.doi.org/10.1186/s12888-020-02898-1
Journal Article	E. Fiorenzato; S. Zabberoni; A. Costa; G. Cona	2021	Cognitive and mental health changes and their vulnerability factors related to COVID-19 lockdown in Italy	PLoS ONE [Electronic Resource]	https://dx.doi.org/10.1371/journal.pone.0246204
Journal Article	J. M. Finck; S. Bohnet; K. Auth; I. Tangemann-Munstedt; D. Dromann; K. F. Franzen	2022	Smoking Behavior and Smoking Cessation Because of and during the COVID-19 Pandemic: A Brief Online Survey 12 Months into the Pandemic and during the Second Wave in Europe	International Journal of Environmental Research & Public Health [Electronic Resource]	https://dx.doi.org/10.3390/ijerph192416540
Journal Article	Y. Feng; M. Zong; Z. Yang; W. Gu; D. Dong; Z. Qiao	2020	When altruists cannot help: the influence of altruism on the mental health of university students during the COVID-19 pandemic	Global Health	https://dx.doi.org/10.1186/s12992-020-00587-y
Journal Article	J. D. Elhai; H. Yang; D. McKay; G. J. G. Asmundson; C. Montag	2021	Modeling anxiety and fear of COVID-19 using machine learning in a sample of Chinese adults: associations with psychopathology, sociodemographic, and exposure variables	Anxiety, Stress, & Coping	https://dx.doi.org/10.1080/10615806.2021.1878158
Journal Article	N. L. Edelman; T. C. Witzel; P. Samba; W. Nutland; T. Nadarzynski	2022	Mental Well-Being and Sexual Intimacy among Men and Gender Diverse People Who Have Sex with Men during the First UK COVID-19 Lockdown: A Mixed-Methods Study	International Journal of Environmental Research & Public Health [Electronic Resource]	https://dx.doi.org/10.3390/ijerph19126985
Journal Article	W. Distaso; M. Malik; S. Semere; A. AlHakami; E. C. Alexander; D. Hirani; R. J. Shah; K. Suba; V. McKechnie; A. Nikcevic; N. Oliver; M. Spada; V. Salem	2022	Diabetes self-management during the COVID-19 pandemic and its associations with COVID-19 anxiety syndrome, depression and health anxiety	Diabetic Medicine	https://dx.doi.org/10.1111/dme.14911
Journal Article	J. Dickerson; B. Kelly; B. Lockyer; S. Bridges; C. Cartwright; K. Willan; K. Shire; K. Crossley; M. Bryant; N. Siddiqi; T. A. Sheldon; D. A. Lawlor; J. Wright; R. R. McEachan; K. E. Pickett	2022	'When will this end? Will it end?' The impact of the March-June 2020 UK COVID-19 lockdown response on mental health: a longitudinal survey of mothers in the Born in Bradford study	BMJ Open	https://dx.doi.org/10.1136/bmjopen-2020-047748
Journal Article	N. Denerel; Y. Lima	2022	Competing against COVID-19: what about the mental health problems of athletes with disabilities?	Physician & Sportsmedicine	https://dx.doi.org/10.1080/00913847.2021.2022967
Journal Article	C. Dell'Acqua; F. Mura; S. Messerotti Benvenuti; E. Patron; D. Palomba	2022	Reduced heart rate variability and expressive suppression interact to prospectively predict COVID-19 pandemic-related post-traumatic stress symptoms	Scientific Reports	https://dx.doi.org/10.1038/s41598-022-25915-7
Journal Article	D. Deimel; T. Kohler; J. Dyba; N. Graf; C. Firk	2022	Mental health of Covid-19 risk groups during the first Covid-19 lockdown in Germany: a cross-sectional study	BMC Public Health	https://dx.doi.org/10.1186/s12889-022-13593-z
Journal Article	J. David; S. Visvalingam; M. M. Norberg	2021	Why did all the toilet paper disappear? Distinguishing between panic buying and hoarding during COVID-19	Psychiatry Research	https://dx.doi.org/10.1016/j.psychres.2021.114062
Journal Article	M. Costantini; K. E. Sleeman; C. Peruselli; I. J. Higginson	2020	Response and role of palliative care during the COVID-19 pandemic: A national telephone survey of hospices in Italy	Palliative Medicine	https://dx.doi.org/10.1177/0269216320920780
Journal Article	M. Ciulkowicz; B. Misiak; D. Szczesniak; J. Grzebieluch; J. Maciaszek; J. Rymaszewska	2022	The Portrait of Cyberchondria-A Cross-Sectional Online Study on Factors Related to Health Anxiety and Cyberchondria in Polish Population during SARS-CoV-2 Pandemic	International Journal of Environmental Research & Public Health [Electronic Resource]	https://dx.doi.org/10.3390/ijerph19074347
Journal Article	L. A. Christoffersen; D. Helenius; M. Schwinn; C. Erikstrup; H. Hjalgrim; J. Nissen; K. Banasik; K. Nielsen; K. A. Kaspersen; K. M. Dinh; M. T. Bruun; S. R. Ostrowski; S. Saekmose; T. F. Hansen; T. Werge; M. Didriksen; O. B. Pedersen	2023	Experience of loneliness during the COVID-19 pandemic: a cross-sectional study of 50 968 adult Danes	BMJ Open	https://dx.doi.org/10.1136/bmjopen-2022-064033
Journal Article	D. G. D. Christofaro; W. R. Tebar; G. C. R. Silva; M. C. Lofrano-Prado; J. P. Botero; G. G. Cucato; N. Malik; K. Hollands; M. A. Correia; R. M. Ritti-Dias; W. L. Prado	2022	Anxiety is more related to inadequate eating habits in inactive than in physically active adults during COVID-19 quarantine	Clinical Nutrition ESPEN	https://dx.doi.org/10.1016/j.clnesp.2022.08.010
Journal Article	E. Choi; J. Lee; S. A. Lee	2022	Validation of the Korean version of the obsession with COVID-19 scale and the Coronavirus anxiety scale	Death Studies	https://dx.doi.org/10.1080/07481187.2020.1833383
Journal Article	Z. Chen; Q. He; Q. Shi; Y. Xu; H. Yang; R. Wei	2022	Anxiety and depression in dry eye patients during the COVID-19 pandemic: Mental state investigation and influencing factor analysis	Frontiers in Public Health	https://dx.doi.org/10.3389/fpubh.2022.929909
Journal Article	S. X. Chen; J. C. K. Ng; B. P. H. Hui; A. K. Y. Au; W. C. H. Wu; B. C. P. Lam; W. W. S. Mak; J. H. Liu	2021	Dual impacts of coronavirus anxiety on mental health in 35 societies	Scientific Reports	https://dx.doi.org/10.1038/s41598-021-87771-1
Journal Article	J. H. Chen; K. K. Tong; X. Su; E. W. Yu; A. M. S. Wu	2021	Measuring COVID-19 related anxiety and obsession: Validation of the Coronavirus Anxiety Scale and the Obsession with COVID-19 Scale in a probability Chinese sample	Journal of Affective Disorders	https://dx.doi.org/10.1016/j.jad.2021.08.104
Journal Article	E. Charbonnier; S. Le Vigouroux; C. Puechlong; L. Montalescot; A. Goncalves; L. Baussard; B. Gisclard; A. G. Philippe; F. Lespiau	2023	The Effect of Intervention Approaches of Emotion Regulation and Learning Strategies on Students' Learning and Mental Health	Inquiry	https://dx.doi.org/10.1177/00469580231159962
Journal Article	V. Cauberghe; S. De Jans; L. Hudders; I. Vanwesenbeeck	2022	Children's resilience during Covid-19 confinement. A child's perspective-Which general and media coping strategies are useful?	Journal of Community Psychology	https://dx.doi.org/10.1002/jcop.22729
Journal Article	S. Carmel; Y. G. Bachner; E. Cohn-Schwartz	2022	Psychological reactions to the coronavirus pandemic: a comparative study of Holocaust survivors and other older adults in Israel	BMC Psychiatry	https://dx.doi.org/10.1186/s12888-022-04052-5
Journal Article	K. Brosch; T. Meller; J. K. Pfarr; F. Stein; S. Schmitt; K. G. Ringwald; L. Waltemate; H. Lemke; K. Thiel; E. Schrammen; C. Hulsmann; S. Meinert; K. Dohm; E. J. Leehr; N. Opel; A. Krug; U. Dannlowski; I. Nenadic; T. Kircher	2022	Which traits predict elevated distress during the Covid-19 pandemic? Results from a large, longitudinal cohort study with psychiatric patients and healthy controls	Journal of Affective Disorders	https://dx.doi.org/10.1016/j.jad.2021.10.017
Journal Article	V. Blom; A. Lonn; B. Ekblom; L. V. Kallings; D. Vaisanen; E. Hemmingsson; G. Andersson; P. Wallin; A. Stenling; O. Ekblom; M. Lindwall; J. Salier Eriksson; T. Holmlund; E. Ekblom-Bak	2021	Lifestyle Habits and Mental Health in Light of the Two COVID-19 Pandemic Waves in Sweden, 2020	International Journal of Environmental Research & Public Health [Electronic Resource]	https://dx.doi.org/10.3390/ijerph18063313
Journal Article	E. G. Benotsch; C. S. J. Wall; K. L. Mason; S. A. Smout; B. E. Coston; M. A. Carrico; K. A. O'Neill; J. Tinsley; M. K. Stanford; D. Yan; A. Pham	2023	Use of substances to cope during the COVID-19 pandemic among transgender and gender diverse adults	American Journal of Drug & Alcohol Abuse	https://dx.doi.org/10.1080/00952990.2023.2165939
Journal Article	C. Benke; E. Asselmann; T. M. Entringer; C. A. Pane-Farre	2022	The role of pre-pandemic depression for changes in depression, anxiety, and loneliness during the COVID-19 pandemic: Results from a longitudinal probability sample of adults from Germany	European Psychiatry: the Journal of the Association of European Psychiatrists	https://dx.doi.org/10.1192/j.eurpsy.2022.2339
Journal Article	V. Behmard; N. Bahri; F. Mohammadzadeh; A. D. Noghabi; N. Bahri	2022	Relationships between anxiety induced by COVID-19 and perceived social support among Iranian pregnant women	Journal of Psychosomatic Obstetrics & Gynecology	https://dx.doi.org/10.1080/0167482X.2021.1918671
Journal Article	V. Angwenyi; M. Kabue; E. Chongwo; A. Mabrouk; E. K. Too; R. Odhiambo; C. Nasambu; J. Marangu; D. Ssewanyana; E. Njoroge; E. Ombech; M. M. Mokaya; E. K. Obulemire; A. Khamis; A. Abubakar	2021	Mental Health during COVID-19 Pandemic among Caregivers of Young Children in Kenya's Urban Informal Settlements. A Cross-Sectional Telephone Survey	International Journal of Environmental Research & Public Health [Electronic Resource]	https://dx.doi.org/10.3390/ijerph181910092
Journal Article	A. Amerio; C. Stival; A. Lugo; T. Fanucchi; L. C. d'Oro; L. Iacoviello; A. Odone; D. Stuckler; A. Zucchi; G. Serafini; S. Gallus	2023	COVID-19 pandemic impact on mental health in a large representative sample of older adults from the Lombardy region, Italy	Journal of Affective Disorders	https://dx.doi.org/10.1016/j.jad.2023.01.006
Journal Article	A. Alsyouf; A. Lutfi; M. Al-Bsheish; M. Jarrar; K. Al-Mugheed; M. A. Almaiah; F. N. Alhazmi; R. Masa'deh; R. J. Anshasi; A. Ashour	2022	Exposure Detection Applications Acceptance: The Case of COVID-19	International Journal of Environmental Research & Public Health [Electronic Resource]	https://dx.doi.org/10.3390/ijerph19127307
Journal Article	K. Adamczyk; D. A. Clark; J. Pradelok	2021	The Polish COVID Stress Scales: Considerations of psychometric functioning, measurement invariance, and validity	PLoS ONE [Electronic Resource]	https://dx.doi.org/10.1371/journal.pone.0260459
Journal Article	A. Devoto; M. Himelein-Wachowiak; T. Liu; B. Curtis	2022	Women's Substance Use and Mental Health During the COVID-19 Pandemic	Womens Health Issues	https://dx.doi.org/10.1016/j.whi.2022.01.004
Journal Article	E. A. Troyer; J. N. Kohn; S. Hong	2020	Are we facing a crashing wave of neuropsychiatric sequelae of COVID-19? Neuropsychiatric symptoms and potential immunologic mechanisms	Brain, Behavior, & Immunity	https://dx.doi.org/10.1016/j.bbi.2020.04.027
Journal Article	N. Kumar; K. Janmohamed; K. Nyhan; S. S. Martins; M. Cerda; D. Hasin; J. Scott; A. Sarpong Frimpong; R. Pates; L. A. Ghandour; M. Wazaify; K. Khoshnood	2022	Substance, use in relation to COVID-19: A scoping review	Addictive Behaviors	https://dx.doi.org/10.1016/j.addbeh.2021.107213
Journal Article	K. Bredemeier; L. D. Church; N. Bounoua; B. Feler; J. M. Spielberg	2023	Intolerance of uncertainty, anxiety sensitivity, and health anxiety during the COVID-19 pandemic: Exploring temporal relationships using cross-lag analysis	Journal of Anxiety Disorders	https://dx.doi.org/10.1016/j.janxdis.2022.102660
Journal Article	A. M. Taylor; D. Page; J. A. Okely; J. Corley; M. Welstead; B. Skarabela; P. Redmond; T. C. Russ; S. R. Cox	2021	Impact of COVID-19 lockdown on psychosocial factors, health, and lifestyle in Scottish octogenarians: The Lothian Birth Cohort 1936 study	PLoS ONE [Electronic Resource]	https://dx.doi.org/10.1371/journal.pone.0253153
Journal Article	L. P. Sharma; S. Balachander; A. Thamby; M. Bhattacharya; C. Kishore; V. Shanbhag; J. T. Sekharan; J. C. Narayanaswamy; S. S. Arumugham; J. Y. C. Reddy	2021	Impact of the COVID-19 Pandemic on the Short-Term Course of Obsessive-Compulsive Disorder	Journal of Nervous & Mental Disease	https://dx.doi.org/10.1097/NMD.0000000000001318
Journal Article	H. R. Duttweiler; M. K. Sheena; K. L. Burkhouse; C. Feurer	2022	The effects of rumination on internalising symptoms in the context of the COVID-19 pandemic among mothers and their offspring: a brief report	Cognition & Emotion	https://dx.doi.org/10.1080/02699931.2021.1995330
Journal Article	L. A. Brown; Y. Zhu; G. E. Hamlett; T. M. Moore; G. E. DiDomenico; E. Visoki; D. M. Greenberg; R. C. Gur; R. E. Gur; R. Barzilay	2023	COVID-19 Worries and Insomnia: A Follow-Up Study	International Journal of Environmental Research & Public Health [Electronic Resource]	https://dx.doi.org/10.3390/ijerph20054568
Journal Article	Y. B. Shah; S. Kjelstrom; D. Martinez; A. Leitenberger; D. M. Manasseh; M. Bollmann-Jenkins; A. Partridge; V. Kaklamani; R. Chlebowski; S. Larson; M. Weiss	2023	Risk factors for heightened COVID-19-Related anxiety among breast cancer patients	Cancer Medicine	https://dx.doi.org/10.1002/cam4.5184
Journal Article	N. Sams; D. M. Fisher; F. Mata-Greve; M. Johnson; M. D. Pullmann; P. J. Raue; B. N. Renn; J. Duffy; D. Darnell; I. G. Fillipo; R. Allred; K. Huynh; E. Friedman; P. A. Arean	2021	Understanding Psychological Distress and Protective Factors Amongst Older Adults During the COVID-19 Pandemic	American Journal of Geriatric Psychiatry	https://dx.doi.org/10.1016/j.jagp.2021.03.005
Journal Article	B. O. Olatunji; R. C. Cox; D. A. Cole	2022	Longitudinal trajectories of coronavirus anxiety and health behavior use before and after the U.S. 2020 presidential election: The effects of political orientation	Journal of Anxiety Disorders	https://dx.doi.org/10.1016/j.janxdis.2022.102643
Journal Article	N. A. Mayorga; P. Nizio; L. Garey; A. G. Viana; B. Y. Kauffman; C. T. Matoska; M. J. Zvolensky	2023	Evaluating resilience in terms of COVID-19 related behavioral health among Latinx adults during the coronavirus pandemic	Cognitive Behaviour Therapy	https://dx.doi.org/10.1080/16506073.2022.2114103
Journal Article	L. W. K; E. H. Cooper; J. T. Brinton; M. Meier; S. Honaker; S. L. Simon	2023	A National Survey of U.S. Adolescent Sleep Duration, Timing, and Social Jetlag During the COVID-19 Pandemic	Behavioral Sleep Medicine	https://dx.doi.org/10.1080/15402002.2022.2086871
Journal Article	M. E. Jimenez; Z. Rivera-Nunez; B. F. Crabtree; D. Hill; M. B. Pellerano; D. Devance; M. Macenat; D. Lima; E. Martinez Alcaraz; J. M. Ferrante; E. S. Barrett; M. J. Blaser; R. A. Panettieri, Jr.; S. V. Hudson	2021	Black and Latinx Community Perspectives on COVID-19 Mitigation Behaviors, Testing, and Vaccines	JAMA Network Open	https://dx.doi.org/10.1001/jamanetworkopen.2021.17074
Journal Article	A. DePalma; D. Noujaim; E. Coman; D. Wakefield; L. C. Barry	2021	Older incarcerated persons' mental health before and during the COVID-19 pandemic	International journal of prison health	https://dx.doi.org/10.1108/IJPH-08-2021-0077
Journal Article	R. C. Cox; S. C. Jessup; M. J. Luber; B. O. Olatunji	2020	Pre-pandemic disgust proneness predicts increased coronavirus anxiety and safety behaviors: Evidence for a diathesis-stress model	Journal of Anxiety Disorders	https://dx.doi.org/10.1016/j.janxdis.2020.102315
Journal Article	L. A. Brown; G. E. Hamlett; Y. Zhu; J. F. Wiley; T. M. Moore; G. E. DiDomenico; E. Visoki; D. M. Greenberg; R. C. Gur; R. E. Gur; R. Barzilay	2022	Worry about COVID-19 as a predictor of future insomnia	Journal of Sleep Research	https://dx.doi.org/10.1111/jsr.13564
Journal Article	B. Beinvogl; A. Cohen; C. DiFilippo; M. Kane; S. Nurko; R. Rosen	2022	Impact of Coronavirus Disease 2019 on the Pediatric Population with Aerodigestive Disease	Journal of Pediatrics	https://dx.doi.org/10.1016/j.jpeds.2021.12.022
Journal Article	M. Zendehdel; F. Elyasi; S. Jahanfar; A. Emami-Sahebi	2022	Effectiveness of progressive muscle relaxation technique on anxiety caused by Covid-19 in pregnant women: A randomized clinical trial	Neuropsychopharmacology Reports	https://dx.doi.org/10.1002/npr2.12241
Journal Article	S. Shahidi; F. Zargar; H. Aghaee Khajelangi; M. J. Tarrahi	2023	The Effect of Internet-delivered Mindfulness Stress Reduction Combined with Acceptance and Commitment Therapy on Health Anxiety and Quality of Life of Caregiver of Patients Infected by COVID-19: A Randomized Clinical Trial	International Journal of Community Based Nursing & Midwifery	https://dx.doi.org/10.30476/IJCBNM.2023.97271.2172
Journal Article	A. Miles; M. Andiappan; L. Upenieks; C. Orfanidis	2022	Using prosocial behavior to safeguard mental health and foster emotional well-being during the COVID-19 pandemic: A registered report of a randomized trial	PLoS ONE [Electronic Resource]	https://dx.doi.org/10.1371/journal.pone.0272152
Journal Article	J. A. D. Datu; J. P. M. Valdez; D. M. McInerney; R. F. Cayubit	2022	The effects of gratitude and kindness on life satisfaction, positive emotions, negative emotions, and COVID-19 anxiety: An online pilot experimental study	Applied Psychology. Health and Well-being	https://dx.doi.org/10.1111/aphw.12306
Journal Article	M. A. Costa; C. H. Kristensen; C. B. Dreher; G. G. Manfro; G. A. Salum	2022	Habituating to pandemic anxiety: Temporal trends of COVID-19 anxiety over sixteen months of COVID-19	Journal of Affective Disorders	https://dx.doi.org/10.1016/j.jad.2022.06.077
Journal Article	M. Alegria; M. Cruz-Gonzalez; I. S. O'Malley; K. Alvarez; G. L. Stein; L. Fuentes; K. Eddington; C. Poindexter; S. L. Markle; A. N. Thorndike; L. Zhang; P. E. Shrout	2022	Role of social determinants in anxiety and depression symptoms during COVID-19: A longitudinal study of adults in North Carolina and Massachusetts	Behaviour Research & Therapy	https://dx.doi.org/10.1016/j.brat.2022.104102
Journal Article	R. Shabahang; M. S. Aruguete; L. McCutcheon	2021	Video-based cognitive-behavioral intervention for COVID-19 anxiety: a randomized controlled trial	Trends in Psychiatry & Psychotherapy	https://dx.doi.org/10.47626/2237-6089-2020-0056
Journal Article	B. Kepenek-Varol; M. Zeren; R. Dincer; S. Erkaya	2022	Breathing and Relaxation Exercises Help Improving Fear of COVID-19, Anxiety, and Sleep Quality: A Randomized Controlled Trial	Journal of Integrative and Complementary Medicine	https://dx.doi.org/10.1089/jicm.2021.0381
Journal Article	H. A. Holder, A. M.; Walker, S.; Cato, K.; Gannon, B. R.	2023	Feasibility of nasal bridge pressure injury prevention using a protective dressing and the Halyard Fluidshield R N95 mask in a COVID-positive environment	International Wound Journal	https://dx.doi.org/10.1111/iwj.13871
Journal Article	Z. Wang; S. Luo; J. Xu; Y. Wang; H. Yun; Z. Zhao; H. Zhan; Y. Wang	2022	Correction to: Well-Being Reduces COVID-19 Anxiety: A Three-Wave Longitudinal Study in China	Journal of Happiness Studies	https://dx.doi.org/10.1007/s10902-021-00406-0
Journal Article	N. Ozamiz-Etxebarria; M. Dosil Santamaria; A. Eiguren Munitis; M. Picaza Gorrotxategi	2020	Corrigendum: Reduction of COVID-19 Anxiety Levels Through Relaxation Techniques: A Study Carried Out in Northern Spain on a Sample of Young University Students	Frontiers in Psychology	https://dx.doi.org/10.3389/fpsyg.2020.609098
Journal Article	D. Dennis; C. Radnitz; M. G. Wheaton	2021	Correction to: A Perfect Storm? Health Anxiety, Contamination Fears, and COVID-19: Lessons Learned from Past Pandemics and Current Challenges	International Journal of Cognitive Therapy	https://dx.doi.org/10.1007/s41811-021-00110-0
Journal Article	Y. Sun; Y. Wu; S. Fan; T. D. Santo; L. Li; X. Jiang; K. Li; Y. Wang; A. Tasleem; A. Krishnan; C. He; O. Bonardi; J. T. Boruff; D. B. Rice; S. Markham; B. Levis; M. Azar; I. Thombs-Vite; D. Neupane; B. Agic; C. Fahim; M. S. Martin; S. Sockalingam; G. Turecki; A. Benedetti; B. D. Thombs	2021	Comparison of Mental Health Symptoms Prior to and During COVID-19: Evidence from a Systematic Review and Meta-analysis of 134 Cohorts	medRxiv.	https://dx.doi.org/10.1101/2021.05.10.21256920
Journal Article	C. Stewart; Y. Ranjan; P. Conde; S. Sun; Z. Rashid; H. Sankesara; N. Cummins; P. Laiou; X. Bai; R. J. B. Dobson; A. A. Folarin	2022	Presentation of long COVID and associated risk factors in a mobile health study	medRxiv.	https://dx.doi.org/10.1101/2022.09.27.22280404
Journal Article	C. Stewart; Y. Ranjan; P. Conde; S. Sun; Z. Rashid; H. Sankesara; N. Cummins; P. Laiou; X. Bai; R. J. B. Dobson; A. A. Folarin	2022	Presentation of long COVID and associated risk factors in a mobile health study	medRxiv.	https://dx.doi.org/10.1101/2022.09.27.22280404
Journal Article	D. Madden	2022	Mental Health in Ireland During the Covid Pandemic: Evidence from Two Longitudinal Surveys	medRxiv.	https://dx.doi.org/10.1101/2022.12.12.22283343
Journal Article	D. Madden	2022	Mental Health in Ireland During the Covid Pandemic: Evidence from Two Longitudinal Surveys	medRxiv.	https://dx.doi.org/10.1101/2022.12.12.22283343
Journal Article	J. D. King; A. McQuaid; V. C. Leeson; O. Tella; M. J. Crawford	2023	Characterising subgroups of people with severe COVID anxiety by latent profile analysis	medRxiv.	https://dx.doi.org/10.1101/2023.04.28.23289248
Journal Article	J. D. King; A. McQuaid; V. C. Leeson; O. Tella; M. J. Crawford	2023	Characterising subgroups of people with severe COVID anxiety by latent profile analysis	medRxiv.	https://dx.doi.org/10.1101/2023.04.28.23289248
Journal Article	M. A. Ghabrial; A. I. Scheim; C. Chih; H. Santos; N. J. Adams; G. R. Bauer	2021	Change in Finances, Peer Access, and Mental Health Among Trans and Non-binary People in Canada During COVID-19	medRxiv.	https://dx.doi.org/10.1101/2021.12.13.21267077
Journal Article	M. A. Ghabrial; A. I. Scheim; C. Chih; H. Santos; N. J. Adams; G. R. Bauer	2021	Change in Finances, Peer Access, and Mental Health Among Trans and Non-binary People in Canada During COVID-19	medRxiv.	https://dx.doi.org/10.1101/2021.12.13.21267077
Journal Article	T. Akintola; J. Chung; L. Atlas	2023	The Effects of Expectations and Worries on the Experience of COVID-19 Symptoms	medRxiv.	https://dx.doi.org/10.1101/2023.01.26.23284911
Journal Article	T. Akintola; J. Chung; L. Atlas	2023	The Effects of Expectations and Worries on the Experience of COVID-19 Symptoms	medRxiv.	https://dx.doi.org/10.1101/2023.01.26.23284911
Journal Article	K. Liu	2020	How I faced my coronavirus anxiety	Science	https://dx.doi.org/10.1126/science.367.6484.1398
Journal Article	K. L. Wierenga; S. E. Moore; S. J. Pressler; E. D. Hacker; S. M. Perkins	2021	Associations between COVID-19 perceptions, anxiety, and depressive symptoms among adults living in the United States	Nursing Outlook	https://dx.doi.org/10.1016/j.outlook.2021.03.020
Journal Article	I. Osawa; T. Goto; T. Tabuchi; H. K. Koga; Y. Tsugawa	2022	Machine-learning approaches to identify determining factors of happiness during the COVID-19 pandemic: retrospective cohort study	BMJ Open	https://dx.doi.org/10.1136/bmjopen-2021-054862
Journal Article	D. M. Low; L. Rumker; T. Talkar; J. Torous; G. Cecchi; S. S. Ghosh	2020	Natural Language Processing Reveals Vulnerable Mental Health Support Groups and Heightened Health Anxiety on Reddit During COVID-19: Observational Study	Journal of Medical Internet Research	https://dx.doi.org/10.2196/22635
Journal Article	J. Pruccoli; C. Biagi; L. Andreozzi; A. Fetta; L. Sacrato; C. Tartarini; D. M. Cordelli; M. Lanari	2023	Clinical and psychopathological profiles of children with somatic symptom disorders in a pediatric emergency unit: an observational study before and during the SARS-CoV-2 pandemic	European Journal of Pediatrics	https://dx.doi.org/10.1007/s00431-023-04850-3
Journal Article	I. A. Mir; S. K. Ng; M. N. Z. Mohd Jamali; M. A. Jabbar; S. Humayra	2023	Determinants and predictors of mental health during and after COVID-19 lockdown among university students in Malaysia	PLoS ONE [Electronic Resource]	https://dx.doi.org/10.1371/journal.pone.0280562
Journal Article	G. Johnstone; G. J. Treharne; B. D. Fletcher; R. S. M. Lamar; D. White; A. Harrison; S. Stebbings	2021	Mental health and quality of life for people with rheumatoid arthritis or ankylosing spondylitis in Aotearoa New Zealand following the COVID-19 national lockdown	Rheumatology International	https://dx.doi.org/10.1007/s00296-021-04952-x
Journal Article	J. C. Ibarrola-Pena; T. A. Cueto-Valadez; J. M. Chejfec-Ciociano; L. R. Cifuentes-Andrade; A. E. Cueto-Valadez; G. Castillo-Cardiel; G. A. Cervantes-Cardona; E. Cervantes-Perez; G. Cervantes-Guevara; M. J. Guzman-Ruvalcaba; J. H. Sapien-Fernandez; J. A. Guzman-Barba; I. Esparza-Estrada; P. Flores-Becerril; I. V. Brancaccio-Perez; B. G. Guzman-Ramirez; A. S. Alvarez-Villasenor; F. J. Barbosa-Camac…	2022	Substance Use and Psychological Distress in Mexican Adults during COVID-19 Pandemic: A Cross-Sectional Study	International Journal of Environmental Research & Public Health [Electronic Resource]	https://dx.doi.org/10.3390/ijerph20010716
Journal Article	T. J. Holwerda; E. Jaarsma; E. M. van Zutphen; A. T. F. Beekman; K. Y. Pan; M. van Vliet; N. Stringa; J. H. van den Besselaar; J. L. MacNeil-Vroomen; E. O. Hoogendijk; A. A. L. Kok	2023	The impact of COVID-19 related adversity on the course of mental health during the pandemic and the role of protective factors: a longitudinal study among older adults in The Netherlands	Social Psychiatry & Psychiatric Epidemiology	https://dx.doi.org/10.1007/s00127-023-02457-5
Journal Article	V. Chhakchhuak; K. Ray; S. K. Saha; M. Basu	2023	A cross-sectional study on anxiety due to COVID-19 and its predictors among undergraduate medical students in a tertiary care teaching hospital of Kolkata, West Bengal	Indian Journal of Public Health	https://dx.doi.org/10.4103/ijph.ijph_690_22
Journal Article	B. Cheval; H. Sivaramakrishnan; S. Maltagliati; L. Fessler; C. Forestier; P. Sarrazin; D. Orsholits; A. Chalabaev; D. Sander; N. Ntoumanis; M. P. Boisgontier	2021	Relationships between changes in self-reported physical activity, sedentary behaviour and health during the coronavirus (COVID-19) pandemic in France and Switzerland	Journal of Sports Sciences	https://dx.doi.org/10.1080/02640414.2020.1841396
Journal Article	T. Caycho-Rodriguez; J. M. Tomas; L. W. Vilca; C. H. Garcia; C. Rojas-Jara; M. White; B. N. Pena-Calero	2022	Predictors of mental health during the COVID-19 pandemic in older adults: the role of socio-demographic variables and COVID-19 anxiety	Psychology Health & Medicine	https://dx.doi.org/10.1080/13548506.2021.1944655
Journal Article	A. Bonsu; P. Walker; J. Edey; P. Rea; D. Kaski; A. Kheradmand; Y. Saman; J. P. Staab; Q. Arshad	2021	Time to consider the role of rationalisation in health psychology	Public Health	https://dx.doi.org/10.1016/j.puhe.2021.05.013
Journal Article	O. Aygun; H. S. Kucukerdem; O. Gokdemir; T. D. Ozmet; U. B. Batur	2023	The impact of COVID-19 anxiety on eating disorders in medical and Master's students	European Review for Medical & Pharmacological Sciences	https://dx.doi.org/10.26355/eurrev_202302_31224
Journal Article	P. Tyrer	2020	COVID-19 health anxiety	World Psychiatry	https://dx.doi.org/10.1002/wps.20798
Journal Article	N. Mete Gokmen; O. Kuman Tuncel; G. Bogatekin; G. Bulut; S. Demir; A. Gelincik; C. Tunakan Dalgic; D. Mungan	2021	Psychiatric and clinical characteristics of hereditary angioedema patients who experienced attacks during covid-19	Journal of Investigational Allergology and Clinical Immunology	https://dx.doi.org/10.18176/jiaci.0701
Journal Article	F. T. Maestre	2020	One scientist's six-point recovery plan to tackle COVID-19 anxiety	Nature.	https://dx.doi.org/10.1038/d41586-020-02298-1
Journal Article	K. Liu	2020	How I faced my coronavirus anxiety	Science	https://dx.doi.org/10.1126/science.367.6484.1398
Journal Article	A. Herrera	2021	A delicate compromise: Striking a balance between public safety measures and the psychosocial needs of staff and clients in residential substance use disorder treatment amid COVID-19	Journal of Substance Abuse Treatment	https://dx.doi.org/10.1016/j.jsat.2020.108208
Journal Article	J. Grabbe	2020	My triplets had coronavirus anxiety - so I taught them how to do science	Nature.	https://dx.doi.org/10.1038/d41586-020-01868-7
Journal Article	M. A. Fullana; S. A. Littarelli	2021	Covid-19, anxiety, and anxiety-related disorders	European Neuropsychopharmacology	https://dx.doi.org/10.1016/j.euroneuro.2021.05.008
Journal Article	S. Chadha	2020	'COVID-19 pandemic' anxiety-induced Takotsubo cardiomyopathy	Qjm	https://dx.doi.org/10.1093/qjmed/hcaa135
Journal Article	C. Blanco; M. M. Wall; M. Olfson	2020	Psychological Aspects of the COVID-19 Pandemic	Journal of General Internal Medicine	https://dx.doi.org/10.1007/s11606-020-05955-3
Journal Article	L. Q. Wang; M. Zhang; G. M. Liu; S. Y. Nan; T. Li; L. Xu; Y. Xue; M. Zhang; L. Wang; Y. D. Qu; F. Liu	2020	Psychological impact of coronavirus disease (2019) (COVID-19) epidemic on medical staff in different posts in China: A multicenter study	Journal of Psychiatric Research	https://dx.doi.org/10.1016/j.jpsychires.2020.07.008
Journal Article	E. J. Norton; I. Georgiou; A. Fung; A. Nazari; S. Bandyopadhyay; K. E. A. Saunders	2021	Personal protective equipment and infection prevention and control: a national survey of UK medical students and interim foundation doctors during the COVID-19 pandemic	Journal of Public Health	https://dx.doi.org/10.1093/pubmed/fdaa187
Journal Article	J. M. Cenat; R. D. Dalexis; M. Guerrier; P. G. Noorishad; D. Derivois; J. Bukaka; J. P. Birangui; K. Adansikou; L. A. Clormeus; C. K. Kokou-Kpolou; A. Ndengeyingoma; V. Sezibera; R. E. Auguste; C. Rousseau	2021	Frequency and correlates of anxiety symptoms during the COVID-19 pandemic in low- and middle-income countries: A multinational study	Journal of Psychiatric Research	https://dx.doi.org/10.1016/j.jpsychires.2020.09.031
Journal Article	J. P. Zila-Velasque; P. Grados-Espinoza; K. M. Regalado-Rodriguez; F. Sosa-Nunez; A. Alcarraz-Jaime; A. G. Cortez-Soto; D. Chambergo-Michilot; A. N. Soriano-Moreno	2023	Sociodemographic and educational factors associated with mental health disorders in medical students of clinical years: A multicenter study in Peru	PLoS ONE [Electronic Resource]	https://dx.doi.org/10.1371/journal.pone.0286338
Journal Article	E. Pirincci; M. Arca; M. A. Sen; E. Atici; S. Varsak; E. Yarasir; O. Kurt; A. F. Oguzoncul; S. E. Deveci	2021	COVID-19 anxiety and hygiene status in vocational schools of health services students in Turkey: A multicenter study	Work	https://dx.doi.org/10.3233/WOR-205254
Journal Article	A. Panzeri; M. Bertamini; S. Butter; L. Levita; J. Gibson-Miller; G. Vidotto; R. P. Bentall; K. M. Bennett	2021	Factors impacting resilience as a result of exposure to COVID-19: The ecological resilience model	PLoS ONE [Electronic Resource]	https://dx.doi.org/10.1371/journal.pone.0256041
Journal Article	E. Mattila; J. Peltokoski; M. H. Neva; M. Kaunonen; M. Helminen; A. K. Parkkila	2021	COVID-19: anxiety among hospital staff and associated factors	Annals of Medicine	https://dx.doi.org/10.1080/07853890.2020.1862905
Journal Article	M. C. Lofrano-Prado; W. L. do Prado; J. P. Botero; M. L. Cardel; B. Q. Farah; M. D. Oliveira; G. G. Cucato; M. A. Correia; R. M. Ritti-Dias	2021	The same storm but not the same boat: Effects of COVID-19 stay-at-home order on mental health in individuals with overweight	Clinical Obesity	https://dx.doi.org/10.1111/cob.12425
Journal Article	I. Georgiou; A. Hounat; J. J. Park; C. Gillespie; S. Bandyopadhyay; K. E. A. Saunders	2021	The Factors That Influenced Medical Students' Decision to Work Within the NHS During the COVID-19 Pandemic-A National, Cross-sectional Study	Journal of Occupational & Environmental Medicine	https://dx.doi.org/10.1097/JOM.0000000000002113
Journal Article	T. Firew; E. D. Sano; J. W. Lee; S. Flores; K. Lang; K. Salman; M. C. Greene; B. P. Chang	2020	Protecting the front line: a cross-sectional survey analysis of the occupational factors contributing to healthcare workers' infection and psychological distress during the COVID-19 pandemic in the USA	BMJ Open	https://dx.doi.org/10.1136/bmjopen-2020-042752
Journal Article	S. D. Beyaz, S.; Oztop, N.; Karadag, P.; Coskun, R.; Colakoglu, B.; Buyukozturk, S.; Gelincik, A.	2021	Psychological burden of COVID-19 on mild and moderate chronic spontaneous urticaria	Allergy & Asthma Proceedings	https://dx.doi.org/10.2500/aap.2021.42.210026
Journal Article	X. Du; M. Witthoft; T. Zhang; C. Shi; Z. Ren	2023	Interpretation bias in health anxiety: a systematic review and meta-analysis	Psychological Medicine	https://dx.doi.org/10.1017/S0033291722003427
Journal Article	Y. Sun; Y. Wu; S. Fan; T. Dal Santo; L. Li; X. Jiang; K. Li; Y. Wang; A. Tasleem; A. Krishnan; C. He; O. Bonardi; J. T. Boruff; D. B. Rice; S. Markham; B. Levis; M. Azar; I. Thombs-Vite; D. Neupane; B. Agic; C. Fahim; M. S. Martin; S. Sockalingam; G. Turecki; A. Benedetti; B. D. Thombs	2023	Comparison of mental health symptoms before and during the covid-19 pandemic: evidence from a systematic review and meta-analysis of 134 cohorts	BMJ	https://dx.doi.org/10.1136/bmj-2022-074224
Journal Article	K. Ma; L. Liang; M. Chutiyami; S. Nicoll; T. Khaerudin; X. V. Ha	2022	COVID-19 pandemic-related anxiety, stress, and depression among teachers: A systematic review and meta-analysis	Work	https://dx.doi.org/10.3233/WOR-220062
Journal Article	A. Metin; E. S. Erbicer; S. Sen; A. Cetinkaya	2022	Gender and COVID-19 related fear and anxiety: A meta-analysis	Journal of Affective Disorders	https://dx.doi.org/10.1016/j.jad.2022.05.036
Journal Article	C. Shi; S. Taylor; M. Witthoft; X. Du; T. Zhang; S. Lu; Z. Ren	2022	Attentional bias toward health-threat in health anxiety: a systematic review and three-level meta-analysis	Psychological Medicine	https://dx.doi.org/10.1017/S0033291721005432
Journal Article	Y. F. Luo; H. Y. Shen; S. C. Yang; L. C. Chen	2021	The Relationships among Anxiety, Subjective Well-Being, Media Consumption, and Safety-Seeking Behaviors during the COVID-19 Epidemic	International Journal of Environmental Research & Public Health [Electronic Resource]	https://dx.doi.org/10.3390/ijerph182413189
Journal Article	V. Yeager; W. T. Hu; M. Abdallah; J. Nguyen; H. Maiyuran; E. D. Kim; C. M. Nakamura; H. Yamamoto; M. Haddad; R. Suddath	2022	CONTEXTUALIZATION OF COVID-19 ANXIETY STRESSORS OF CHILD AND ADOLESCENTS PATIENTS DURING ACUTE PSYCHIATRIC TREATMENT	Journal of the American Academy of Child and Adolescent Psychiatry	10.1016/j.jaac.2022.09.156
Journal Article	L. Stone; C. Mock; D. Segal	2022	PERSONALITY FUNCTIONING FEATURES OF CLINICAL ANXIETY AND COVID-19 ANXIETY AMONG OLDER ADULTS	Innovation in Aging
Journal Article	L. Sokolova; A. Fedin; E. Solovyeva; K. Badalyan	2021	COVID-19 anxiety disorders: Psychological and biochemical aspects	European Journal of Neurology
Journal Article	W. R. Smith; B. Jaworowski; S. Johnson; T. Lipato; D. M. Sop	2020	COVID Symptoms and COVID Anxiety in Sickle Cell Disease	Blood	10.1182/blood-2020-143054
Journal Article	H. Sienkiewicz-Jarosz; L. Mokros; J. Januszczak; L. Baka; P. Switaj	2022	The intensity of coronavirus anxiety and its associations with depressive symptoms and burnout among Polish nurses and firefighters: a preliminary cross-sectional study	European Psychiatry	10.1192/j.eurpsy.2022.1295
Journal Article	S. Semere; M. Malik; W. Distaso; A. Al Hakami; E. Alexander; V. McKechnie; S. Semere; K. Suba; A. Nikcevic; N. Oliver; M. Spada; V. Salem	2022	Diabetes self-management during the covid-19 pandemic and its associations with covid-19 anxiety syndrome, depression, and health anxiety	Diabetic Medicine
Journal Article	E. N. Samani; F. Nemati	2020	COVID 19 PANDEMIC: ANXIETY AMONG PATIENTS WITH INFERTILITY IN IRAN	Fertility and Sterility
Journal Article	L. Manning; R. Gerwin	2022	A Case of Post-COVID Dysautonomia Disguised as Somatic Symptom Disorder	Journal of the Academy of Consultation-Liaison Psychiatry	10.1016/j.jaclp.2022.03.171
Journal Article	K. Lucas; E. Batista-Malat; S. Park; S. Johns; N. Fowler; K. Judge	2021	THE RELATIONSHIP BETWEEN COVID 19 ANXIETY AND DEMENTIA CAREGIVERS BURDEN AND SUFFERING	Innovation in Aging
Journal Article	C. A. Lewis; E. Sinelnikova; J. Malik	2021	Measuring COVID-19 anxiety among russians: Examining the psychometric properties of russian translations of the covid-anxiety scale and the fear of coronavirus-19 scale	European Psychiatry	10.1192/j.eurpsy.2021.1366
Journal Article	S. Kintzle; C. Castro	2021	THE RELATIONSHIP BETWEEN COVID-19 ANXIETY AND WELL-BEING OUTCOMES IN OLDER VETERANS	Innovation in Aging
Journal Article	M. Kijak; Y. Torres; D. Scott; B. A. Aguilera; A. Burns; J. J. Garcia	2021	COVID RACIAL BIAS AS A PREDICTOR OF CORONAVIRUS ANXIETY AMONG RACIAL/ETHNIC LGBTQ	Annals of Behavioral Medicine
Journal Article	C. K	2021	Prevalence of health anxiety in indian ophthalmologists during COVID-19: a survey	European Psychiatry	10.1192/j.eurpsy.2021.502
Journal Article	S. Jesus; A. Costa; G. Simoes; P. Garrido	2022	BAD NEWS FOR HYPOCHONDRIACS: Covid-19 Associated Aggravation of Somatic Symptom Disorder with Psychotic Depression	European Psychiatry	10.1192/j.eurpsy.2022.1005
Journal Article	S. Jagannathan; M. Rodgers; C. S. McCrae; M. B. Miller; A. Curtis	2021	COVID-19 ANXIETY AND SLEEP IN MIDDLE-AGED AND OLDER ADULTS: IMPACT OF AGE AND SEX	Sleep
Journal Article	D. Hulgaard; J. Nissen; N. Bilenberg; C. Rask	2022	Health anxiety symptoms in Danish children during the COVID-19 pandemic: An Odense Child Cohort study	Journal of Psychosomatic Research	10.1016/j.jpsychores.2022.110860
Journal Article	N. Edelman; W. Nutland; T. Witzel; P. Samba; T. Nadarzynski	2021	COVID-19 ANXIETY AND SEXUAL BEHAVIOUR AMONG MALE AND GENDER-DIVERSE PEOPLE WHO HAVE SEX WITH MEN (MGDPSM) DURING ENGLAND'S FIRST LOCKDOWN	Sexually Transmitted Infections	10.1136/sextrans-2021-sti.456
Journal Article	T. H. Chung; A. S. Yuen; C. S. Wong; C. L. Hui; S. K. Chan; W. Chang; E. H. Lee; E. Y. Chen	2021	The mental health impact of the COVID-19 epidemic on hong kong youth: Preliminary results from the hong kong youth mental health epidemiological study	European Psychiatry	10.1192/j.eurpsy.2021.744
Journal Article	A. Chang; M. Becker; H. Robins	2022	FACTORS CONTRIBUTING TO ILLNESS ANXIETY DISORDER IN THE COVID-19 ERA: A LITERATURE REVIEW	Annals of Behavioral Medicine
Journal Article	M. C. Carras; B. Dowd; L. Dymand-Kannis; V. Stavropoulos	2022	Cross-addiction risk typologies and their connection with COVID-19 anxiety: A latent class profiling approach	Journal of Behavioral Addictions
Journal Article	R. Campbell; J. Walker; A. Makhanova; I. Vargas	2021	THE ROLE OF INSOMNIA SYMPTOMS IN THE RELATION BETWEEN PERCEIVED VULNERABILITY TO DISEASE AND COVID-19 ANXIETY	Sleep
Journal Article	O. Boyko; T. Medvedeva; S. Enikolopov; O. Vorontsova; O. Kazmina	2022	Perception of the COVID-19 pandemic by individuals who previously sought psychiatric assistance	European Psychiatry	10.1192/j.eurpsy.2022.657
Journal Article	U. Bhaumik; S. Nayok	2021	Cyberchondria: An emerging entity in COVID-19 pandemic and thereafter	European Psychiatry	10.1192/j.eurpsy.2021.799
Journal Article	E. Batista-Malat; K. Lucas; S. Park; S. Johns; K. Judge; N. R. Fowler	2020	COVID-19 Anxiety in Dementia Caregivers in 2020 Compared to 2021	Journal of the American Geriatrics Society
Journal Article	F. Arain; M. Chohan; S. Chakrapani; A. Aguwa; A. Sharha; M. Gashi; B. Susaimanickam; M. A. Jennings; A. Sanchez-Lacay	2022	BRIEF PSYCHOTHERAPY TO ADDRESS POST-COVID-19 ANXIETY CRISES IN SOUTH BRONX: A PILOT STUDY	Journal of the American Academy of Child and Adolescent Psychiatry
Journal Article	V. V. Anupama; K. Monalisa; A. Srivastava	2022	Health anxiety in patients presenting to Psychiatry outpatient department of a Tertiary care hospital during COVID-19 pandemic	Indian Journal of Psychiatry
Journal Article	E. A. Altuve; M. A. Rivera; C. A. D. Crespi	2022	Influence of COVID-19 in the development of delusional ideas disorder. A case report	European Psychiatry	10.1192/j.eurpsy.2022.1391
Journal Article	A. Aiyer; S. Surani; J. Varon; M. Ali; S. Sunesara	2020	COVID-19 ANXIETY AND STRESS SURVEY (CASS) IN HEALTHCARE WORKERS DUE TO CORONAVIRUS DISEASE 2019	Chest	10.1016/j.chest.2020.08.311
Journal Article	A. Aiyer; S. Surani; Y. Gill; I. Ratnani; S. Sunesara	2020	COVID-19 ANXIETY AND STRESS SURVEY (CASS) IN HIGH SCHOOL AND COLLEGE STUDENTS DUE TO CORONAVIRUS DISEASE 2019	Chest	10.1016/j.chest.2020.08.312
Journal Article	J. Aguirre; T. Reyna; D. Roh; S. Park; J. Claassen; D. Edmondson; S. Agarwal	2021	Increased Utilization of Non-Pharmacological Approaches to Reduce COVID-19 Anxiety in Diverse Cardiac Arrest Survivors in New York City	Neurology
Journal Article		2022	COVID-19 Anxiety in Dementia Caregivers in 2020 Compared to 2021	Journal of the American Geriatrics Society
Journal Article	Y. Sun; Y. Wu; S. Fan; T. D. Santo; L. Li; X. Jiang; K. Li; Y. Wang; A. Tasleem; A. Krishnan; C. He; O. Bonardi; J. T. Boruff; D. B. Rice; S. Markham; B. Levis; M. Azar; I. Thombs-Vite; D. Neupane; B. Agic; C. Fahim; M. S. Martin; S. Sockalingam; G. Turecki; A. Benedetti; B. D. Thombs	2023	Comparison of mental health symptoms before and during the COVID-19 pandemic: Evidence from a systematic review and meta-analysis of 134 cohorts	BMJ: British Medical Journal Vol 380 2023, ArtID e074224	https://dx.doi.org/10.1136/bmj-2022-074224
Journal Article	C. Shi; S. Taylor; M. Witthoft; X. Du; T. Zhang; S. Lu; Z. Ren	2022	Attentional bias toward health-threat in health anxiety: A systematic review and three-level meta-analysis	Psychological Medicine	https://dx.doi.org/10.1017/S0033291721005432
Journal Article	X. Du; M. Witthoft; T. Zhang; C. Shi; Z. Ren	2023	Interpretation bias in health anxiety: A systematic review and meta-analysis	Psychological Medicine	https://dx.doi.org/10.1017/S0033291722003427
Journal Article	A. Adibi; M. Golitaleb; I. Farrahi-Ashtiani; D. Pirani; K. Yousefi; Y. Jamshidbeigi; A. Sahebi	2021	The prevalence of generalized anxiety disorder among health care workers during the COVID-19 pandemic: A systematic review and meta-analysis	Frontiers in Psychiatry Vol 12 2021, ArtID 658846	https://dx.doi.org/10.3389/fpsyt.2021.658846
Journal Article	E. Z. Reininghaus; M. Manchia; N. Dalkner; N. Bonkat; A. Squassina; I. Hodl; E. Vieta; A. Reif; T. Hajek; M. Landen; C. U. Correll; J. Scott; B. Etain; M. Rietschel; V. Bergink; M. Martinez-Cengotitabengoa; L. V. Kessing; A. Fagiolini; M. Bauer; G. Goodwin; A. Gonzalez-Pinto; R. W. Kupka; T. G. Schulze; T. V. Lagerberg; A. Yildiz; C. Henry; G. Morken; P. Ritter; R. E. Nieslen; R. W. Licht; A. Bec…	2022	Outcomes associated with different vaccines in individuals with bipolar disorder and impact on the current COVID-19 pandemic- a systematic review	European Neuropsychopharmacology	https://dx.doi.org/10.1016/j.euroneuro.2021.09.001
Journal Article	M. J. Zvolensky; B. Y. Kauffman; L. Garey; A. G. Viana; C. T. Matoska	2022	Interoceptive anxiety-related processes: Importance for understanding COVID-19 and future pandemic mental health and addictive behaviors and their comorbidity	Behaviour Research and Therapy	https://dx.doi.org/10.1016/j.brat.2022.104141
Journal Article	N. Thomas; C. McDonald; K. Boer; R. M. Brand; M. Nedeljkovic; L. Seabrook	2021	Review of the current empirical literature on using videoconferencing to deliver individual psychotherapies to adults with mental health problems	Psychology and Psychotherapy: Theory, Research and Practice	https://dx.doi.org/10.1111/papt.12332
Journal Article	D.-A. Iordachescu; E.-O. Vladislav; L. Cosma; N. Gica; R. Botezatu; C. Gica; G. Iancu; A. Panaitescu	2021	Pregnancy during a pandemic: How stress affects pregnant women and the development of their babies during COVID-19	Revista de Psihologie
Journal Article	A. Haig-Ferguson; K. Cooper; E. Cartwright; M. Loades; J. Daniels	2021	Practitioner review: Health anxiety in children and young people in the context of the COVID-19 pandemic	Behavioural and Cognitive Psychotherapy	https://dx.doi.org/10.1017/S1352465820000636
Journal Article	C. M. Coelho; P. Suttiwan; N. Arato; A. N. Zsido	2020	On the nature of fear and anxiety triggered by COVID-19	Frontiers in Psychology Vol 11 2020, ArtID 581314	https://dx.doi.org/10.3389/fpsyg.2020.581314
Journal Article	E. Altena; C. Baglioni; C. A. Espie; J. Ellis; D. Gavriloff; B. Holzinger; A. Schlarb; L. Frase; S. Jernelov; D. Riemann	2020	Dealing with sleep problems during home confinement due to the COVID-19 outbreak: Practical recommendations from a task force of the European CBT-I Academy	Journal of Sleep Research Vol 29(4), 2020, ArtID e13052	https://dx.doi.org/10.1111/jsr.13052
Journal Article	C. Fernandez-de-las-Penas; J. D. Martin-Guerrero; I. Cancela-Cilleruelo; P. Moro-Lopez-Menchero; J. Rodriguez-Jimenez; O. J. Pellicer-Valero	2022	Trajectory curves of post-COVID anxiety/depressive symptoms and sleep quality in previously hospitalized COVID-19 survivors: the LONG-COVID-EXP-CM multicenter study	Psychological Medicine	10.1017/s003329172200006x
Journal Article	S. X. Zhang; J. Liu; A. Afshar Jahanshahi; K. Nawaser; A. Yousefi; J. Li; S. Sun	2020	At the height of the storm: Healthcare staff's health conditions and job satisfaction and their associated predictors during the epidemic peak of COVID-19	Brain, Behavior, & Immunity	https://dx.doi.org/10.1016/j.bbi.2020.05.010
Journal Article	S. K. Tikka; S. Parial; A. Pattojoshi; A. Bagadia; C. Prakash; D. Lahiri; J. Jaiswal; M. Puri; P. Kukreti; R. N. Behera; S. Agrawal; S. Garg; S. Dubey; V. Gupta; A. Bajaj; A. Agrawal; C. Singour; G. Patel; M. Maghade; A. Purushotham; S. K. Pany; Saurabh; S. Doria; V. Tejan; P. S. Chandra	2021	Anxiety among pregnant women during the COVID-19 pandemic in India - A multicentric study	Asian Journal of Psychiatry	https://dx.doi.org/10.1016/j.ajp.2021.102880
Journal Article	P. Shiozawa; R. R. Uchida	2020	An updated systematic review on the coronavirus pandemic: Lessons for psychiatry	Brazilian Journal of Psychiatry	https://dx.doi.org/10.1590/1516-4446-2020-0975
Journal Article	S. X. Zhang; J. Liu; A. A. Jahanshahi; K. Nawaser; A. Yousefi; J. Li; S. Sun	2020	At the height of the storm: Healthcare staff's health conditions and job satisfaction and their associated predictors during the epidemic peak of COVID-19	Brain, Behavior, and Immunity	https://dx.doi.org/10.1016/j.bbi.2020.05.010
Journal Article	R. Wallace; C. Teck Lua; E. Greene	2021	Older adults coping in times of crisis; vulnerable or valuable untapped resource?	International Journal of Geriatric Psychiatry	https://dx.doi.org/10.1002/gps.5513
Journal Article	W. L. Toh; E. Neill; A. Phillipou; E. J. Tan; T. E. Van Rheenen; D. Meyer; S. L. Rossell	2021	Obsessive-compulsive disorder and related symptoms amidst the COVID-19 outbreak: Results from the COLLATE project	Psychiatry and Clinical Neurosciences	https://dx.doi.org/10.1111/pcn.13202
Journal Article	S. Ishibashi; S. Ide; F. Suzuki; A. Teo; T. Nagata; H. Kosaka	2022	Development of the Japanese version of the Coronavirus Anxiety Scale and Obsession with COVID-19 Scale	Psychiatry and Clinical Neurosciences	https://dx.doi.org/10.1111/pcn.13333
Journal Article	C. Naskar; S. Grover; A. Sharma	2021	Telephonic survey and psychological aid for patients with somatic symptom disorders for the impact of lockdown and COVID-19 pandemic	International Journal of Social Psychiatry	https://dx.doi.org/10.1177/0020764020954247
Journal Article	L. Sher	2020	COVID-19, anxiety, sleep disturbances and suicide	Sleep Medicine	https://dx.doi.org/10.1016/j.sleep.2020.04.019
Journal Article	C. Ramos-Vera	2021	The dynamic network relationships of obsession and death from COVID-19 anxiety among Peruvian university students during the second quarantine	Revista Colombiana De Psiquiatria	https://dx.doi.org/10.1016/j.rcpeng.2021.08.002
Journal Article	N. Erdinest; N. London; N. Levinger; I. Lavy	2021	Letter to the Editor re: Effects of the COVID-19 Pandemic on Turkish Ophthalmologists.''"	Turkish Journal of Ophthalmology	https://dx.doi.org/10.4274/tjo.galenos.2021.84484
Journal Article	S. K. Chaturvedi	2020	Health anxiety, health-related life events, and somatization during COVID-19 pandemic can increase chronic pain	Pain	https://dx.doi.org/10.1097/j.pain.0000000000002061
Journal Article	A. Mehra; S. Rani; S. Sahoo; S. Parveen; A. P. Singh; S. Chakrabarti; S. Grover	2020	A crisis for elderly with mental disorders: Relapse of symptoms due to heightened anxiety due to COVID-19	Asian Journal of Psychiatry Vol 51 2020, ArtID 102114	https://dx.doi.org/10.1016/j.ajp.2020.102114
Journal Article	T. Zhang	2020	Integrating geographic information system technique with Google Trends data to analyse COVID-19 severity and public interest	Public Health	10.1016/j.puhe.2020.09.005
Journal Article	S. X. Zhang; J. Liu; A. Afshar Jahanshahi; K. Nawaser; A. Yousefi; J. Li; S. Sun	2020	At the height of the storm: Healthcare staff's health conditions and job satisfaction and their associated predictors during the epidemic peak of COVID-19	Brain, Behavior, and Immunity	https://dx.doi.org/10.1016/j.bbi.2020.05.010
Journal Article	S. X. Zhang; J. Liu; A. Afshar Jahanshahi; K. Nawaser; A. Yousefi; J. Li; S. Sun	2020	At the height of the storm: Healthcare staff's health conditions and job satisfaction and their associated predictors during the epidemic peak of COVID-19	Brain, behavior, and immunity.	https://dx.doi.org/10.1016/j.bbi.2020.05.010
Journal Article	C. Wang; J. Zhou; C. Zong	2020	Two cases report of epidemic stress disorder to novel coronavirus pneumonia	Asian Journal of Psychiatry	https://dx.doi.org/10.1016/j.ajp.2020.102070
Journal Article	A. Trombetta; L. De Nardi; G. Cozzi; L. Ronfani; L. Bigolin; E. Barbi; M. Bramuzzo; G. Abbracciavento	2022	Impact of the first COVID-19 lockdown on the relationship with parents and peers in a cohort of adolescents with somatic symptom disorder	Italian Journal of Pediatrics	10.1186/s13052-022-01300-y
Journal Article	A. Trombetta; L. De Nardi; G. Cozzi; L. Ronfani; L. Bigolin; E. Barbi; M. Bramuzzo; G. Abbracciavento	2022	Impact of the first COVID-19 lockdown on the relationship with parents and peers in a cohort of adolescents with somatic symptom disorder	Italian Journal of Pediatrics	https://dx.doi.org/10.1186/s13052-022-01300-y
Journal Article	A. Trombetta; L. De Nardi; G. Cozzi; L. Ronfani; L. Bigolin; E. Barbi; M. Bramuzzo; G. Abbracciavento	2022	Impact of the first COVID-19 lockdown on the relationship with parents and peers in a cohort of adolescents with somatic symptom disorder	Italian Journal of Pediatrics	https://dx.doi.org/10.1186/s13052-022-01300-y
Journal Article	S. K. Tikka; S. Parial; A. Pattojoshi; A. Bagadia; C. Prakash; D. Lahiri; J. Jaiswal; M. Puri; P. Kukreti; R. N. Behera; S. Agrawal; S. Garg; S. Dubey; V. Gupta; A. Bajaj; A. Agrawal; C. Singour; G. Patel; M. Maghade; A. Purushotham; S. K. Pany; Saurabh; S. Doria; V. Tejan; P. S. Chandra	2021	Anxiety among pregnant women during the COVID-19 pandemic in India - A multicentric study	Asian Journal of Psychiatry	https://dx.doi.org/10.1016/j.ajp.2021.102880
Journal Article	L. Sher; J. J. Peters	2020	COVID-19, anxiety, sleep disturbances and suicide	Sleep Medicine	10.1016/j.sleep.2020.04.019
Journal Article	L. Sher	2020	COVID-19, anxiety, sleep disturbances and suicide	Sleep Medicine	https://dx.doi.org/10.1016/j.sleep.2020.04.019
Journal Article	L. Sher	2020	COVID-19, anxiety, sleep disturbances and suicide	Sleep Medicine	https://dx.doi.org/10.1016/j.sleep.2020.04.019
Journal Article	M. Salari; A. Zali; F. Ashrafi; M. Etemadifar; S. Sharma; N. Hajizadeh; H. Ashourizadeh	2020	Incidence of Anxiety in Parkinson's Disease during Coronavirus disease (COVID-19) pandemic	Movement disorders : official journal of the Movement Disorder Society.	https://dx.doi.org/10.1002/mds.28116
Journal Article	V. Rentrop; J. S. Schneider; A. Bauerle; F. Junne; N. Dorrie; E. M. Skoda; M. Schedlowski; B. Mallmann; A. V. Benecke; H. Kohler; M. Gerigk; P. Teigelack; T. Emler; N. Scherbaum; G. Gradl-Dietsch; K. Scheer; M. Teufel	2021	Psychosocial emergency care in times of COVID-19: the Essen University Hospital concept for corona-infected patients, their relatives, and medical staff	International Archives of Occupational and Environmental Health	10.1007/s00420-020-01580-z
Journal Article	V. Rentrop; J. S. Schneider; A. Bauerle; F. Junne; N. Dorrie; E. M. Skoda; M. Schedlowski; B. Mallmann; A. V. Benecke; H. Kohler; M. Gerigk; P. Teigelack; T. Emler; N. Scherbaum; G. Gradl-Dietsch; K. Scheer; M. Teufel	2021	Psychosocial emergency care in times of COVID-19: the Essen University Hospital concept for corona-infected patients, their relatives, and medical staff	International Archives of Occupational & Environmental Health	https://dx.doi.org/10.1007/s00420-020-01580-z
Journal Article	V. Rentrop; J. S. Schneider; A. Bauerle; F. Junne; N. Dorrie; E. M. Skoda; M. Schedlowski; B. Mallmann; A. V. Benecke; H. Kohler; M. Gerigk; P. Teigelack; T. Emler; N. Scherbaum; G. Gradl-Dietsch; K. Scheer; M. Teufel	2021	Psychosocial emergency care in times of COVID-19: the Essen University Hospital concept for corona-infected patients, their relatives, and medical staff	International archives of occupational and environmental health	https://dx.doi.org/10.1007/s00420-020-01580-z
Journal Article	R. Ransing; R. Ramalho; L. Orsolini; F. Adiukwu; J. M. Gonzalez-Diaz; A. Larnaout; M. Pinto da Costa; P. Grandinetti; D. G. Bytyci; M. Shalbafan; I. Patil; M. Nofal; V. Pereira-Sanchez; O. Kilic	2020	Can COVID-19 related mental health issues be measured?	Brain, Behavior, and Immunity	https://dx.doi.org/10.1016/j.bbi.2020.05.049
Journal Article	C. A. Ramos-Vera	2022	The Internal Dynamics of the Coronavirus Anxiety Scale through Network Analysis	Revista Colombiana De Psiquiatria	https://dx.doi.org/10.1016/j.rcpeng.2020.12.003
Journal Article	C. A. Ramos-Vera	2022	The Internal Dynamics of the Coronavirus Anxiety Scale through Network Analysis	Revista Colombiana de Psiquiatria	https://dx.doi.org/10.1016/j.rcp.2020.12.008
Journal Article	C. A. Ramos-Vera	2021	The Internal Dynamics of the Coronavirus Anxiety Scale through Network Analysis	Revista Colombiana De Psiquiatria	https://dx.doi.org/10.1016/j.rcp.2020.12.008
Journal Article	C. Ramos-Vera	2021	The dynamic network relationships of obsession and death from COVID-19 anxiety among Peruvian university students during the second quarantine	Revista Colombiana de psiquiatria (English ed.)	https://dx.doi.org/10.1016/j.rcpeng.2021.08.002
Journal Article	C. Ramos-Vera	2021	The dynamic network relationships of obsession and death from COVID-19 anxiety among Peruvian university students during the second quarantine	Revista Colombiana de Psiquiatria	https://dx.doi.org/10.1016/j.rcp.2021.03.004
Journal Article	C. Ramos-Vera	2021	The dynamic network relationships of obsession and death from COVID-19 anxiety among Peruvian university students during the second quarantine	Revista colombiana de psiquiatria.	https://dx.doi.org/10.1016/j.rcp.2021.03.004
Journal Article	T. L. Pittinsky	2020	Managing COVID-19 anxiety	Phi Delta Kappan	10.1177/0031721720970709
Journal Article	P. Peprah	2020	Ageing out of place in COVID-19 pandemic era: How does the situation look like for older refugees in camps?	Archives of Gerontology and Geriatrics Vol 90 2020, ArtID 104149	https://dx.doi.org/10.1016/j.archger.2020.104149
Journal Article	H. S. W. Nugroho; A. E. Alvarado; M. A. Mercado	2021	Psychological status of primary medical staff during the covid-19 outbreak [letter]	Journal of Multidisciplinary Healthcare	https://dx.doi.org/10.2147/JMDH.S318246
Journal Article	A. Naguy; S. Moodliar-Rensburg; B. Alamiri	2020	Coronaphobia and chronophobia - A psychiatric perspective	Asian Journal of Psychiatry	https://dx.doi.org/10.1016/j.ajp.2020.102050
Journal Article	R. Mokhtari; S. Moayedi; M. Golitaleb	2020	COVID-19 pandemic and health anxiety among nurses of intensive care units	International Journal of Mental Health Nursing	10.1111/inm.12800
Journal Article	R. Mokhtari; S. Moayedi; M. Golitaleb	2020	COVID-19 pandemic and health anxiety among nurses of intensive care units	International Journal of Mental Health Nursing	https://dx.doi.org/10.1111/inm.12800
Journal Article	R. Mokhtari; S. Moayedi; M. Golitaleb	2020	COVID-19 pandemic and health anxiety among nurses of intensive care units	International Journal of Mental Health Nursing	https://dx.doi.org/10.1111/inm.12800
Journal Article	R. Mokhtari; S. Moayedi; M. Golitaleb	2020	COVID-19 pandemic and health anxiety among nurses of intensive care units	International journal of mental health nursing	https://dx.doi.org/10.1111/inm.12800
Journal Article	E. Milman; S. A. Lee; R. A. Neimeyer	2020	Social isolation as a means of reducing dysfunctional coronavirus anxiety and increasing psychoneuroimmunity	Brain Behavior and Immunity	10.1016/j.bbi.2020.05.007
Journal Article	E. Milman; S. A. Lee; R. A. Neimeyer	2020	Social isolation as a means of reducing dysfunctional coronavirus anxiety and increasing psychoneuroimmunity	Brain, Behavior, & Immunity	https://dx.doi.org/10.1016/j.bbi.2020.05.007
Journal Article	E. Milman; S. A. Lee; R. A. Neimeyer	2020	Social isolation as a means of reducing dysfunctional coronavirus anxiety and increasing psychoneuroimmunity	Brain, Behavior, and Immunity	https://dx.doi.org/10.1016/j.bbi.2020.05.007
Journal Article	A. Lynch; T. Bastiampillai; R. Dhillon	2021	Can COVID-19-related anxiety trigger a relapse of schizophrenia?	Australian and New Zealand Journal of Psychiatry	https://dx.doi.org/10.1177/0004867420954564
Journal Article	S. R. A. Lee; M. C. Jobe; A. A. Mathis	2021	Mental health characteristics associated with dysfunctional coronavirus anxiety	Psychological Medicine	10.1017/s003329172000121x
Journal Article	J. Jayasundara	2023	Emerging Trend to Have Locally Advanced Malignancies at Initial Presentation: Ignorance, Self-Neglect, or Pandemic Anxiety?	Indian Journal of Surgery	10.1007/s12262-022-03326-2
Journal Article	S. Ishibashi; S. Ide; F. Suzuki; A. Teo; T. Nagata; H. Kosaka	2022	Development of the Japanese version of the Coronavirus Anxiety Scale and Obsession with COVID-19 Scale	Psychiatry and Clinical Neurosciences	10.1111/pcn.13333
Journal Article	S. Ishibashi; S. Ide; F. Suzuki; A. Teo; T. Nagata; H. Kosaka	2022	Development of the Japanese version of the Coronavirus Anxiety Scale and Obsession with COVID-19 Scale	Psychiatry & Clinical Neurosciences	https://dx.doi.org/10.1111/pcn.13333
Journal Article	S. Ishibashi; S. Ide; F. Suzuki; A. Teo; T. Nagata; H. Kosaka	2022	Development of the Japanese version of the Coronavirus Anxiety Scale and Obsession with COVID-19 Scale	Psychiatry and Clinical Neurosciences	https://dx.doi.org/10.1111/pcn.13333
Journal Article	S. Ishibashi; S. Ide; F. Suzuki; A. Teo; T. Nagata; H. Kosaka	2022	Development of the Japanese version of the Coronavirus Anxiety Scale and Obsession with COVID-19 Scale	Psychiatry and clinical neurosciences.	https://dx.doi.org/10.1111/pcn.13333
Journal Article	B. Hafi; N. A. Uvais; M. Jafferany; T. P. Afra; R. T. Muhammed	2020	Impact of COVID-19 pandemic on patients with obsessive compulsive and related disorders-Psychodermatological perspectives	Dermatologic Therapy	https://dx.doi.org/10.1111/dth.13736
Journal Article	J. Gama Marques; J. Madruga Dias	2020	Covidophobia: From Cytokine Storm to Mass Hysteria, a New Subtype of Hypochondriasis?	Acta Medica Portuguesa	10.20344/amp.14322
Journal Article	J. Gama Marques; J. Madruga Dias	2020	Covidophobia: From Cytokine Storm to Mass Hysteria, a New Subtype of Hypochondriasis?	Acta Medica Portuguesa	https://dx.doi.org/10.20344/amp.14322
Journal Article	J. Gama Marques; J. Madruga Dias	2020	Covidophobia: From cytokine storm to mass hysteria, a new subtype of hypochondriasis?	Acta Medica Portuguesa	https://dx.doi.org/10.20344/AMP.14322
Journal Article	J. Gama Marques; J. Madruga Dias	2020	Covidophobia: From cytokine storm to mass hysteria, a new subtype of hypochondriasis?	Acta Medica Portuguesa	https://dx.doi.org/10.20344/AMP.14322
Journal Article	M. A. Fitzcharles; D. J. Clauw; W. Hauser; S. P. Cohen	2020	Health anxiety, health-related life events, and somatization during COVID-19 pandemic can increase chronic pain Reply	Pain	10.1097/j.pain.0000000000002062
Journal Article	N. Erdinest; N. London; N. Levinger; I. Lavy	2021	Letter to the Editor re: Effects of the COVID-19 Pandemic on Turkish Ophthalmologists''"	Turk Oftalmoloji Dergisi-Turkish Journal of Ophthalmology	10.4274/tjo.galenos.2021.84484
Journal Article	N. Erdinest; N. London; N. Levinger; I. Lavy	2021	Letter to the editor re: Effects of the covid-19 pandemic on Turkish ophthalmologists.''"	Turkish Journal of Ophthalmology	https://dx.doi.org/10.4274/tjo.galenos.2021.84484
Journal Article	G. A. Corbett; S. J. Milne; M. P. Hehir; S. W. Lindow; M. P. O'Connell	2020	HEALTH ANXIETY AND BEHAVIOURAL CHANGES OF PREGNANT WOMEN DURING THE COVID-19 PANDEMIC	European Journal of Obstetrics & Gynecology and Reproductive Biology	10.1016/j.ejogrb.2020.04.022
Journal Article	G. A. Corbett; S. J. Milne; M. P. Hehir; S. W. Lindow; P. O'Connell M	2020	Health anxiety and behavioural changes of pregnant women during the COVID-19 pandemic	European Journal of Obstetrics, Gynecology, & Reproductive Biology	https://dx.doi.org/10.1016/j.ejogrb.2020.04.022
Journal Article	G. A. Corbett; S. J. Milne; M. P. Hehir; S. W. Lindow; P. O'Connell M	2020	Health anxiety and behavioural changes of pregnant women during the COVID-19 pandemic	European Journal of Obstetrics and Gynecology and Reproductive Biology	https://dx.doi.org/10.1016/j.ejogrb.2020.04.022
Journal Article	S. K. Chaturvedi	2020	Health anxiety, health-related life events, and somatization during COVID-19 pandemic can increase chronic pain	Pain	10.1097/j.pain.0000000000002061
Journal Article	S. K. Chaturvedi	2020	Health anxiety, health-related life events, and somatization during COVID-19 pandemic can increase chronic pain	Pain	https://dx.doi.org/10.1097/j.pain.0000000000002061
Journal Article	S. S. Chatterjee; M. Vora; B. C. Malathesh; R. Bhattacharyya	2020	Worried well and Covid-19: Re-emergence of an old quandary	Asian Journal of Psychiatry Vol 54 2020, ArtID 102247	https://dx.doi.org/10.1016/j.ajp.2020.102247
Journal Article	Apurva; S. Kumar; K. N. Doshi; P. Z. Bhat	2021	New Onset COVID-Related Delusional Disorder in a Patient with Health Anxiety: A Case Report	Indian Journal of Psychological Medicine	10.1177/02537176211016093
Journal Article	G. Agarwal; S. Varghese; M. Francis; J. Willan	2023	High prevalence of persistent COVID-19-related health anxiety and social restriction in patients with haematological disorders	British Journal of Haematology	https://dx.doi.org/10.1111/bjh.18960
Journal Article	G. Agarwal; S. Varghese; M. Francis; J. Willan	2023	High prevalence of persistent COVID-19-related health anxiety and social restriction in patients with haematological disorders	British journal of haematology.	https://dx.doi.org/10.1111/bjh.18960
Journal Article	G. Agarwal; S. Varghese; M. Francis; J. Willan	2023	High prevalence of persistent COVID-19-related health anxiety and social restriction in patients with haematological disorders	British Journal of Haematology.	https://dx.doi.org/10.1111/bjh.18960
Journal Article	G. Agarwal; S. Varghese; M. Francis; J. Willan	2023	High prevalence of persistent COVID-19-related health anxiety and social restriction in patients with haematological disorders	British journal of haematology.	https://dx.doi.org/10.1111/bjh.18960
Journal Article	G. Agarwal; S. Varghese; M. Francis; J. Willan	2023	High prevalence of persistent COVID-19-related health anxiety and social restriction in patients with haematological disorders	British Journal of Haematology.	https://dx.doi.org/10.1111/bjh.18960
Journal Article	S. X. Zhang; J. Liu; A. A. Jahanshahi; K. Nawaser; A. Yousefi; J. Li; S. Sun	2021	At the height of the storm: Healthcare staff's health conditions and job satisfaction and their associated predictors during the epidemic peak of COVID-19": Corrigendum"	Brain, Behavior, and Immunity	https://dx.doi.org/10.1016/j.bbi.2020.11.021
Journal Article	N. Ozamiz-Etxebarria; M. Dosil Santamaria; A. E. Munitis; M. P. Gorrotxategi	2020	Reduction of COVID-19 anxiety levels through relaxation techniques: A study carried out in Northern Spain on a sample of young university students": Corrigendum"	Frontiers in Psychology Vol 11 2020, ArtID 609098	https://dx.doi.org/10.3389/fpsyg.2020.609098
Journal Article	A. M. Gresham; B. J. Peters; G. Karantzas; L. D. Cameron; J. A. Simpson	2021	Examining associations between COVID-19 stressors, intimate partner violence, health, and health behaviors": Corrigendum"	Journal of Social and Personal Relationships	https://dx.doi.org/10.1177/02654075211046665
Journal Article	S. X. Zhang; J. Liu; A. Afshar Jahanshahi; K. Nawaser; A. Yousefi; J. Li; S. Sun	2021	Corrigendum to At the height of the storm: Healthcare staff's health conditions and job satisfaction and their associated predictors during the epidemic peak of COVID-19" [Brain Behav. Immun. 87 (2020) 144-146] (Brain Behavior and Immunity (2020) 87 (144-146), (S0889159120307832), (10.1016/j.bbi.2020.05.010))"	Brain, Behavior, and Immunity	https://dx.doi.org/10.1016/j.bbi.2020.11.021
Journal Article	Anonymous	2021	Erratum (Cardiovascular Digital Health Journal (2020) 1(1) (9-10), (S2666693620300086), (10.1016/j.cvdhj.2020.06.004))	Cardiovascular Digital Health Journal	https://dx.doi.org/10.1016/j.cvdhj.2021.03.006
Journal Article	G. Zreik; K. Asraf; I. Haimov; L. Tikotzky	2021	Maternal perceptions of sleep problems among children and mothers during the coronavirus disease 2019 (COVID-19) pandemic in Israel	Journal of Sleep Research Vol 30(1), 2021, ArtID e13201	https://dx.doi.org/10.1111/jsr.13201
Journal Article	M. G. Zhou, Wei	2021	Social factors and worry associated with COVID-19: Evidence from a large survey in China	Social Science & Medicine Vol 277 2021, ArtID 113934	https://dx.doi.org/10.1016/j.socscimed.2021.113934
Journal Article	Q.-X. Zheng; X.-M. Jiang; Y. Lin; G.-H. Liu; Y.-P. Lin; Y.-L. Kang; X.-W. Liu	2020	The influence of psychological response and security sense on pregnancy stress during the outbreak of coronavirus disease 2019: A mediating model	Journal of Clinical Nursing	https://dx.doi.org/10.1111/jocn.15460
Journal Article	Y. Zhang; Z. Hou; S. Wu; X. Li; M. Hao; X. Wu	2022	The relationship between internet addiction and aggressive behavior among adolescents during the COVID-19 pandemic: Anxiety as a mediator	Acta Psychologica	https://dx.doi.org/10.1016/j.actpsy.2022.103612
Journal Article	G. Zerbini; S. Taflinger; P. Reicherts; M. Kunz; S. Sattler	2022	Perceived risk of COVID-19 exposure and poor COVID-19 prognosis impair sleep: The mediating and moderating roles of COVID-19-related anxiety and knowledge	Journal of Sleep Research	https://dx.doi.org/10.1111/jsr.13569
Journal Article	S. Zenker; E. Braun; S. Gyimothy	2021	Too afraid to travel? Development of a Pandemic (COVID-19) Anxiety Travel Scale (PATS)	Tourism Management Vol 84 2021, ArtID 104286	https://dx.doi.org/10.1016/j.tourman.2021.104286
Journal Article	B. Yu; D. Barnett; V. Menon; L. Rabiee; Y. S. De Castro; M. Kasubhai; E. Watkins	2022	Healthcare worker trauma and related mental health outcomes during the COVID-19 outbreak in New York City	PLoS ONE Vol 17(4), 2022, ArtID e0267315	https://dx.doi.org/10.1371/journal.pone.0267315
Journal Article	A. Ypsilanti; E. Mullings; O. Hawkins; L. Lazuras	2021	Feelings of fear, sadness, and loneliness during the COVID-19 pandemic: Findings from two studies in the UK	Journal of Affective Disorders	https://dx.doi.org/10.1016/j.jad.2021.08.031
Journal Article	Y. Yilmaz; A. Erdogan; E. Bahadir	2021	Fear, anxiety, burnout, and insomnia levels of healthcare workers during COVID-19 pandemic in Turkey	Psychiatria Danubina
Journal Article	M. Yildirim; I. Cicek	2022	Optimism and pessimism mediate the association between parental coronavirus anxiety and depression among healthcare professionals in the era of COVID-19	Psychology, Health & Medicine	https://dx.doi.org/10.1080/13548506.2021.1966702
Journal Article	B. Yilbas	2021	Psychiatric evaluation of individuals treated with the diagnosis of COVID-19 following recovery period	Klinik Psikiyatri Dergisi: The Journal of Clinical Psychiatry	https://dx.doi.org/10.5505/kpd.2020.89156
Journal Article	Z.-H. P. Yang, Xiao-Ting; Chen, Yu; Wang, Lu; Chen, Qiu-Xin; Zhu, Yan; Zhu, Yu-Jia; Chen, Yong-Xi; Chen, Xiao-Nong	2021	Psychological profiles of Chinese patients with hemodialysis during the panic of coronavirus disease 2019	Frontiers in Psychiatry Vol 12 2021, ArtID 616016	https://dx.doi.org/10.3389/fpsyt.2021.616016
Journal Article	L. Yan; Y. Gan; X. Ding; J. Wu; H. Duan	2021	The relationship between perceived stress and emotional distress during the COVID-19 outbreak: Effects of boredom proneness and coping style	Journal of Anxiety Disorders Vol 77 2021, ArtID 102328	https://dx.doi.org/10.1016/j.janxdis.2020.102328
Journal Article	J. K. M. Wynn, Amanda; Novacek, Derek; Reavis, Eric A.; Tsai, Jack; Green, Michael F.	2021	Clinical and functional effects of the COVID-19 pandemic and social distancing on vulnerable veterans with psychosis or recent homelessness	Journal of Psychiatric Research	https://dx.doi.org/10.1016/j.jpsychires.2021.03.051
Journal Article	X. Wu; Z. Wang; H. Zhang; P. Yuan; Q. Yu; Z. Zhou; Q. Zhao	2021	Effects of internet language related to COVID-19 on mental health in college students: The mediating effect of cognitive flexibility	Frontiers in Psychology Vol 12 2021, ArtID 600268	https://dx.doi.org/10.3389/fpsyg.2021.600268
Journal Article	D. Witteveen; E. Velthorst	2020	Economic hardship and mental health complaints during COVID-19	PNAS Proceedings of the National Academy of Sciences of the United States of America	https://dx.doi.org/10.1073/pnas.2009609117
Journal Article	M. G. Wheaton; G. R. Messner; J. B. Marks	2021	Intolerance of uncertainty as a factor linking obsessive-compulsive symptoms, health anxiety and concerns about the spread of the novel coronavirus (COVID-19) in the United States	Journal of Obsessive-Compulsive and Related Disorders	https://dx.doi.org/10.1016/j.jocrd.2020.100605
Journal Article	T. F. Wechsler; M. Schmidmeier; S. Biehl; J. Gerczuk; F.-M. Guerrero-Cerda; A. Muhlberger	2022	Individual changes in stress, depression, anxiety, pathological worry, posttraumatic stress, and health anxiety from before to during the COVID-19 pandemic in adults from Southeastern Germany	BMC Psychiatry Vol 22 2022, ArtID 528	https://dx.doi.org/10.1186/s12888-022-04148-y
Journal Article	M. E. P. Waring, Sherry L.; Rudin, Lauren R.; Ho, Chloe; Horkachuck, Alexa; Kapoor, Indra A.; Foye, Quamyia	2023	Factors associated with mothers' hesitancy to receive a COVID-19 vaccine	Journal of Behavioral Medicine	https://dx.doi.org/10.1007/s10865-021-00268-0
Journal Article	Z. Wang; L. Chen; J. Xiao; F. Jiang; W. Min; S. Liu; Y. Wang; M. Qi	2022	Subjective health status: An easily available, independent, robust and significant predictive factor at the prometaphase of vaccination programs for the vaccination behavior of Chinese adults	BMC Psychiatry Vol 22 2022, ArtID 180	https://dx.doi.org/10.1186/s12888-022-03830-5
Journal Article	L.-Q. Wang; M. Zhang; G.-M. Liu; S.-Y. Nan; T. Li; L. Xu; Y. Xue; M. Zhang; L. Wang; Y.-D. Qu; F. Liu	2020	Psychological impact of coronavirus disease (2019) (COVID-19) epidemic on medical staff in different posts in China: A multicenter study	Journal of Psychiatric Research	https://dx.doi.org/10.1016/j.jpsychires.2020.07.008
Journal Article	H. H. Wang, Daozheng; Huang, Huigen; Zhang, Jihui; Guo, Lan; Liu, Yuting; Ma, Huan; Geng, Qingshan	2022	The psychological impact of COVID-19 pandemic on medical staff in Guangdong, China: A cross-sectional study	Psychological Medicine	https://dx.doi.org/10.1017/S0033291720002561
Journal Article	G. Walker; T. McCabe	2021	Psychological defence mechanisms during the COVID-19 pandemic: A case series	The European Journal of Psychiatry	https://dx.doi.org/10.1016/j.ejpsy.2020.10.005
Journal Article	S. A. Wagerman; A. Bedikian; B. S. Ross	2021	Psychodynamic and sociopolitical predictors of COVID Distress and Gravity	Personality and Individual Differences Vol 171 2021, ArtID 110506	https://dx.doi.org/10.1016/j.paid.2020.110506
Journal Article	A. S.-A. Vivanco-Vidal, Daniela; Caycho-Rodriguez, Tomas; Carbajal-Leon, Carlos; Barboza-Palomino, Miguel; Reyes-Bossio, Mario	2021	Evidence of validity and reliability of the Spanish version of the Coronavirus Reassurance-Seeking Behaviors Scale in the adults of Lima, Peru	Ansiedad y Estres	https://dx.doi.org/10.5093/anyes2021a20
Journal Article	D. Villarreal-Zegarra; A. Copez-Lonzoy; A. L. Vilela-Estrada; J. Huarcaya-Victoria	2021	Depression, post-traumatic stress, anxiety, and fear of COVID-19 in the general population and health-care workers: Prevalence, relationship, and explicative model in Peru	BMC Psychiatry Vol 21 2021, ArtID 455	https://dx.doi.org/10.1186/s12888-021-03456-z
Journal Article	U. Varli; N. Alankaya	2022	Effect of health anxiety on disease perception and treatment compliance in elderly patients during the COVID-19 pandemic in Turkey	Archives of Psychiatric Nursing	https://dx.doi.org/10.1016/j.apnu.2022.05.002
Journal Article	C. M. Van Der Feltz-Cornelis; D. Varley; V. L. Allgar; E. de Beurs	2020	Workplace stress, presenteeism, absenteeism, and resilience amongst University staff and students in the COVID-19 lockdown	Frontiers in Psychiatry Vol 11 2020, ArtID 588803	https://dx.doi.org/10.3389/fpsyt.2020.588803
Journal Article	Z. Vally; A. Alowais	2021	Measuring anxiety related to COVID-19: Factor analysis and psychometric properties of the Arabic Coronavirus Anxiety Scale	PLoS ONE Vol 16(11), 2021, ArtID e0260355	https://dx.doi.org/10.1371/journal.pone.0260355
Journal Article	M. S. Uysal	2022	Barriers of emergent psychological groupness predict stockpiling during the pandemic: Lack of trust, media exposure, and anxiety	Analyses of Social Issues and Public Policy (ASAP)	https://dx.doi.org/10.1111/asap.12302
Journal Article	N. Uvais	2021	'Coronaphobia' among undergraduate students: A pilot survey study	Asia-Pacific Journal of Public Health	https://dx.doi.org/10.1177/10105395211007645
Journal Article	G. Ustun	2021	Determining depression and related factors in a society affected by COVID-19 pandemic	International Journal of Social Psychiatry	https://dx.doi.org/10.1177/0020764020938807
Journal Article	K. Usher Am; D. Jackson; D. Massey; D. Wynaden; J. Grant; C. West; S. McGough; M. Hopkins; A. Muller; C. Mather; Z. Byfield; Z. Smith; I. Ngune; R. Wynne	2023	The mental health impact of COVID-19 on pre-registration nursing students in Australia: Findings from a national cross-sectional study	Journal of Advanced Nursing	https://dx.doi.org/10.1111/jan.15478
Journal Article	O. Unal; M. Cesur-Atintas; E. Kiremitci-Canioz; H. Kaya; Y. Yagmurcu	2022	The predictors of COVID-19 anxiety and helping behaviour during the pandemic: An investigation within the framework of individual and national level resources	Current Psychology: A Journal for Diverse Perspectives on Diverse Psychological Issues	https://dx.doi.org/10.1007/s12144-021-01749-w
Journal Article	E. Umucu	2021	Functional limitations and worrying to lose employment among individuals with chronic conditions and disabilities during COVID-19: A hierarchical logistic regression model	Journal of Vocational Rehabilitation
Journal Article	M. T. Tull; K. A. Edmonds; K. M. Scamaldo; J. R. Richmond; J. P. Rose; K. L. Gratz	2020	Psychological outcomes associated with stay-at-home orders and the perceived impact of COVID-19 on daily life	Psychiatry Research Vol 289 2020, ArtID 113098	https://dx.doi.org/10.1016/j.psychres.2020.113098
Journal Article	M. T. Tull; A. C. Barbano; K. M. Scamaldo; J. R. Richmond; K. A. Edmonds; J. P. Rose; K. L. Gratz	2020	The prospective influence of COVID-19 affective risk assessments and intolerance of uncertainty on later dimensions of health anxiety	Journal of Anxiety Disorders Vol 75 2020, ArtID 102290	https://dx.doi.org/10.1016/j.janxdis.2020.102290
Journal Article	E. M. F.-S. Trucco, Nilofar; Hartmann, Sarah A.; Cristello, Julie V.; Comer, Jonathan S.; Sutherland, Matthew T.	2022	The impact of COVID-19 experiences on adolescent internalizing problems and substance use among a predominantly Latinx sample	Journal of Youth and Adolescence	https://dx.doi.org/10.1007/s10964-022-01593-6
Journal Article	A. K. Tesema; K. Shitu; A. Adugna; S. Handebo	2021	Psychological impact of COVID-19 and contributing factors of students' preventive behavior based on HBM in Gondar, Ethiopia	PLoS ONE Vol 16(10), 2021, ArtID e0258642	https://dx.doi.org/10.1371/journal.pone.0258642
Journal Article	S. L. Taylor, Caeleigh A.; Paluszek, Michelle M.; Fergus, Thomas A.; McKay, Dean; Asmundson, Gordon J.	2020	COVID stress syndrome: Concept, structure, and correlates	Depression and Anxiety	https://dx.doi.org/10.1002/da.23071
Journal Article	S. Taylor; M. M. Paluszek; G. S. Rachor; D. McKay; G. J. Asmundson	2021	Substance use and abuse, COVID-19-related distress, and disregard for social distancing: A network analysis	Addictive Behaviors Vol 114 2021, ArtID 106754	https://dx.doi.org/10.1016/j.addbeh.2020.106754
Journal Article	T. J. Tao; F. H. Chan; J. Jin; T. J. Barry	2022	The effects of efficacy framing in news information and health anxiety on coronavirus-disease-2019-related cognitive outcomes and interpretation bias	Journal of Experimental Psychology: General	https://dx.doi.org/10.1037/xge0001223
Journal Article	L. Tang; Y. Gao; S. Qi; J. Cui; L. Zhou; Y. Feng	2022	Prevalence of post-traumatic stress disorder symptoms among patients with mental disorder during the COVID-19 pandemic	BMC Psychiatry Vol 22 2022, ArtID 156	https://dx.doi.org/10.1186/s12888-022-03790-w
Journal Article	S. J. Svensson; S. Elntib	2021	Community cohesion during the first peak of the COVID-19 pandemic: A social antidote to health anxiety and stress	Journal of Applied Social Psychology	https://dx.doi.org/10.1111/jasp.12800
Journal Article	Q. Sun; Q. Qin; M. Basta; B. Chen; Y. Li	2021	Psychological reactions and insomnia in adults with mental health disorders during the COVID-19 outbreak	BMC Psychiatry Vol 21 2021, ArtID 19	https://dx.doi.org/10.1186/s12888-020-03036-7
Journal Article	J. Stuart; K. O'Donnell; A. O'Donnell; R. Scott; B. Barber	2021	Online social connection as a buffer of health anxiety and isolation during COVID-19	Cyberpsychology, Behavior, and Social Networking	https://dx.doi.org/10.1089/cyber.2020.0645
Journal Article	J. Stojanov; M. Malobabic; G. Stanojevic; M. Stevic; V. Milosevic; A. Stojanov	2021	Quality of sleep and health-related quality of life among health care professionals treating patients with coronavirus disease-19	International Journal of Social Psychiatry	https://dx.doi.org/10.1177/0020764020942800
Journal Article	S. Stefan; L. A. Fodor; I. Curt; A. Ionescu; N. Pantea; N. Jiboc; A. M. Tegzesiu	2021	Health anxiety, perceived risk and perceived control in following recommended preventive measures during early COVID-19 response in Romania	BJPsych Open Vol 7 2021, ArtID e160	https://dx.doi.org/10.1192/bjo.2021.990
Journal Article	U. K. Stangier, Schahryar; Schuller, Johanna	2022	Perceived vulnerability to disease, knowledge about COVID-19, and changes in preventive behavior during lockdown in a German convenience sample	Current Psychology: A Journal for Diverse Perspectives on Diverse Psychological Issues	https://dx.doi.org/10.1007/s12144-021-01456-6
Journal Article	C. M.-S. Sotomayor-Beltran, Hernan; Perez-Siguas, Rosa; Matta-Solis, Eduardo; Matta-Zamudio, Lourdes	2021	Fear of COVID-19 among Peruvian people living in disadvantaged communities: A cross-sectional study	Clinical Practice and Epidemiology in Mental Health Vol 17 2021, ArtID 19	https://dx.doi.org/10.2174/1745017902117010019
Journal Article	N. H. Some; S. Wells; D. Felsky; H. A. Hamilton; S. Ali; T. Elton-Marshall; J. Rehm	2022	Self-reported mental health during the COVID-19 pandemic and its association with alcohol and cannabis use: A latent class analysis	BMC Psychiatry Vol 22 2022, ArtID 306	https://dx.doi.org/10.1186/s12888-022-03917-z
Journal Article	S. A. W. Smout, Catherine S.; Mason, Kyle L.; Stanford, Mary K.; O'Neill, Kathleen A.; Carrico, Mary A.; Benotsch, Eric G.	2023	An exploration of psychological distress, employment, and housing among transgender and gender diverse individuals during the COVID-19 pandemic	Psychology of Sexual Orientation and Gender Diversity	https://dx.doi.org/10.1037/sgd0000555
Journal Article	S. U. Skalski, Patrycja; Dobrakowski, Pawel; Kwiatkowska, Anna	2020	Thinking too much about the novel coronavirus. The link between persistent thinking about COVID-19, SARS-CoV-2 anxiety and trauma effects	Current Issues in Personality Psychology	https://dx.doi.org/10.5114/cipp.2020.100094
Journal Article	S. B. Skalski; K. Konaszewski; A. Bussing; J. Surzykiewicz	2022	Resilience and mental well-being during the COVID-19 pandemic: Serial mediation by persistent thinking and anxiety about coronavirus	Frontiers in Psychiatry Vol 12 2022, ArtID 810274	https://dx.doi.org/10.3389/fpsyt.2021.810274
Journal Article	W. A. D. Silva; T. R. de Sampaio Brito; C. R. Pereira	2022	COVID-19 Anxiety Scale (CAS): Development and psychometric properties	Current Psychology: A Journal for Diverse Perspectives on Diverse Psychological Issues	https://dx.doi.org/10.1007/s12144-020-01195-0
Journal Article	P. T. Sikka, Jarno; Ezquerro Nassar, Alejandro; Kirberg, Manuela; Loukola, Ville; Revonsuo, Antti; Valli, Katja; Windt, Jennifer; Bekinschtein, Tristan A.; Noreika, Valdas	2023	COVID-19 on mind: Daily worry about the coronavirus is linked to negative affect experienced during mind-wandering and dreaming	Emotion	https://dx.doi.org/10.1037/emo0001255
Journal Article	G. L.-B. Shoychet, Ariella P.; Antony, Martin M.	2022	The impact of COVID-19 anxiety on quality of life in Canadian adults: The moderating role of intolerance of uncertainty and health locus of control	Canadian Journal of Behavioural Science / Revue canadienne des sciences du comportement	https://dx.doi.org/10.1037/cbs0000331
Journal Article	A. N. Shiina, Tomihisa; Kobori, Osamu; Idemoto, Keita; Hashimoto, Tasuku; Sasaki, Tsuyoshi; Igarashi, Yoshito; Shimizu, Eiji; Nakazato, Michiko; Hashimoto, Kenji; Iyo, Masaomi	2021	Perception of and anxiety about COVID-19 infection and risk behaviors for spreading infection: An international comparison	Annals of General Psychiatry Vol 20 2021, ArtID 13	https://dx.doi.org/10.1186/s12991-021-00334-6
Journal Article	M. J. Sharrock; A. E. Mahoney; H. Haskelberg; M. Millard; J. M. Newby	2021	The uptake and outcomes of Internet-based cognitive behavioural therapy for health anxiety symptoms during the COVID-19 pandemic	Journal of Anxiety Disorders Vol 84 2021, ArtID 102494	https://dx.doi.org/10.1016/j.janxdis.2021.102494
Journal Article	F. W. Shangguan, Ruoxi; Quan, Xiao; Zhou, Chenhao; Zhang, Chen; Qian, Wei; Zhou, Yongjie; Liu, Zhengkui; Zhang, Xiang Yang	2021	Association of stress-related factors with anxiety among Chinese pregnant participants in an online crisis intervention during COVID-19 epidemic	Frontiers in Psychology Vol 12 2021, ArtID 633765	https://dx.doi.org/10.3389/fpsyg.2021.633765
Journal Article	R. A. Shabahang, Mara S.; McCutcheon, Lynn E.	2020	Online health information utilization and online news exposure as predictors of COVID-19 anxiety	North American Journal of Psychology
Journal Article	R. Shabahang; M. S. Aruguete; L. McCutcheon	2021	Video-based cognitive-behavioral intervention for COVID-19 anxiety: A randomized controlled trial	Trends in Psychiatry and Psychotherapy
Journal Article	K. F. Sevari, Maryam	2022	Predicting coronavirus anxiety based on academic engagement and psychological well-being in university students	Revista Mexicana de Psicologia
Journal Article	S. Schmidt; C. Benke; C. A. Pane-Farre	2021	Purchasing under threat: Changes in shopping patterns during the COVID-19 pandemic	PLoS ONE Vol 16(6), 2021, ArtID e0253231	https://dx.doi.org/10.1371/journal.pone.0253231
Journal Article	C. Scharmer; K. Martinez; S. Gorrell; E. E. Reilly; J. M. Donahue; D. A. Anderson	2020	Eating disorder pathology and compulsive exercise during the COVID-19 public health emergency: Examining risk associated with COVID-19 anxiety and intolerance of uncertainty	International Journal of Eating Disorders	https://dx.doi.org/10.1002/eat.23395
Journal Article	K. S. Sauer; A. Schmidt; S. M. Jungmann; J. Bailer; M. Witthoft	2022	Do patients with pathological health anxiety fear COVID-19? A time-course analysis of 12 single cases during the first wave" of the COVID-19 pandemic in Germany"	Journal of Psychosomatic Research Vol 152 2022, ArtID 110687	https://dx.doi.org/10.1016/j.jpsychores.2021.110687
Journal Article	A. N. Sarker, Nisha; Siu, Wesley; Li, Sabrina; Jones, Christopher M.; Sumner, Steven A.	2022	Concerns among people who use opioids during the COVID-19 pandemic: A natural language processing analysis of social media posts	Substance Abuse Treatment, Prevention, and Policy Vol 17 2022, ArtID 16	https://dx.doi.org/10.1186/s13011-022-00442-w
Journal Article	C. Saravanan; I. Mahmoud; W. Elshami; M. H. Taha	2020	Knowledge, anxiety, fear, and psychological distress about COVID-19 among university students in the United Arab Emirates	Frontiers in Psychiatry Vol 11 2020, ArtID 582189	https://dx.doi.org/10.3389/fpsyt.2020.582189
Journal Article	C. Saravanan; I. Mahmoud	2021	The impact of knowledge, anxiety and fear on psychological distress during COVID-19 among residents of the United Arab Emirates	American Journal of Health Behavior	https://dx.doi.org/10.5993/AJHB.45.4.15
Journal Article	D. C. C. Sanchez, Fiorella L.; Wagner, Kevin M.; Cadenas, German A.; Torres, Lucas; Cerezo, Alison	2022	COVID-19 stressors, ethnic discrimination, COVID-19 fears, and mental health among Latinx college students	Journal of Diversity in Higher Education	https://dx.doi.org/10.1037/dhe0000448
Journal Article	M. Sallam; D. Dababseh; A. Yaseen; A. Al-Haidar; D. Taim; H. Eid; N. A. Ababneh; F. G. Bakri; A. Mahafzah	2020	COVID-19 misinformation: Mere harmless delusions or much more? A knowledge and attitude cross-sectional study among the general public residing in Jordan	PLoS ONE Vol 15(12), 2020, ArtID e0243264	https://dx.doi.org/10.1371/journal.pone.0243264
Journal Article	H. M. S. Sahimi; T. I. Mohd Daud; L. F. Chan; S. A. Shah; F. H. Ab Rahman; N. R. Nik Jaafar	2021	Depression and suicidal ideation in a sample of Malaysian healthcare workers: A preliminary study during the COVID-19 pandemic	Frontiers in Psychiatry Vol 12 2021, ArtID 658174	https://dx.doi.org/10.3389/fpsyt.2021.658174
Journal Article	M. Sadeghzadeh; M. Abbasi; Y. Khajavi; H. Amirazodi	2022	Psychological correlates of anxiety in response to COVID-19 outbreak among Iranian university students	Current Psychology: A Journal for Diverse Perspectives on Diverse Psychological Issues	https://dx.doi.org/10.1007/s12144-020-01237-7
Journal Article	N. Saadati; P. Afshari; H. Boostani; M. Beheshtinasab; P. Abedi; E. Maraghi	2021	Health anxiety and related factors among pregnant women during the COVID-19 pandemic: A cross-sectional study from Iran	BMC Psychiatry Vol 21 2021, ArtID 95	https://dx.doi.org/10.1186/s12888-021-03092-7
Journal Article	J. B. Rothe, Judith; Uhlmann, Anne; Bluschke, Annet; Roessner, Veit	2021	Changes in emotions and worries during the COVID-19 pandemic: An online-survey with children and adults with and without mental health conditions	Child and Adolescent Psychiatry and Mental Health Vol 15 2021, ArtID 11	https://dx.doi.org/10.1186/s13034-021-00363-9
Journal Article	A. C. Romeo, Lorys; Benfante, Agata; Di Tella, Marialaura	2022	Love in the time of COVID-19: The negative effects of the pandemic on psychological well-being and dyadic adjustment	Journal of Affective Disorders	https://dx.doi.org/10.1016/j.jad.2021.12.078
Journal Article	L. M. Rodriguez; D. M. Litt; S. H. Stewart	2021	COVID-19 psychological and financial stress and their links to drinking: A dyadic analysis in romantic couples	Psychology of Addictive Behaviors	https://dx.doi.org/10.1037/adb0000724
Journal Article	H. Rettie; J. Daniels	2021	Coping and tolerance of uncertainty: Predictors and mediators of mental health during the COVID-19 pandemic	American Psychologist	https://dx.doi.org/10.1037/amp0000710
Journal Article	E. I. L. Rasskazova, Dmitry A.; Lebedeva, Anna A.	2020	Pandemic as a challenge to subjective well-being: Anxiety and coping	Konsul'tativnaia psikhologiia i psikhoterapiia	https://dx.doi.org/10.17759/cpp.2020280205
Journal Article	E. P. Rajcaniova, Veronika; Tomsik, Robert	2022	Verification of psychometric properties of the Slovak version of the FCV-19S (Fear of COVID-19 Scale)	Ceskoslovenska Psychologie: Casopis Pro Psychologickou Teorii a Praxi	https://dx.doi.org/10.51561/cspsych.66.3.298
Journal Article	M. B. Rahimian, Zahra Dasht	2021	The coronavirus anxiety in the elderly: The role of coping styles with stress and meta-worry	Aging Psychology
Journal Article	H. L. Quittkat; R. Dusing; F.-J. Holtmann; U. Buhlmann; J. Svaldi; S. Vocks	2020	Perceived impact of Covid-19 across different mental disorders: A study on disorder-specific symptoms, psychosocial stress and behavior	Frontiers in Psychology Vol 11 2020, ArtID 586246	https://dx.doi.org/10.3389/fpsyg.2020.586246
Journal Article	T. H. Pressley, Cheyeon; Learn, Emily	2021	Teacher stress and anxiety during COVID-19: An empirical study	School Psychology	https://dx.doi.org/10.1037/spq0000468
Journal Article	T. Pressley	2021	Factors contributing to teacher burnout during COVID-19	Educational Researcher	https://dx.doi.org/10.3102/0013189X211004138
Journal Article	D. Plett; P. Pechlivanoglou; P. C. Coyte	2022	The impact of provincial lockdown policies and COVID-19 case and mortality rates on anxiety in Canada	Psychiatry and Clinical Neurosciences	https://dx.doi.org/10.1111/pcn.13437
Journal Article	E. Pirincci; M. Arca; M. A. Sen; E. Atici; S. Varsak; E. Yarasir; O. Kurt; A. F. Oguzoncul; S. E. Deveci	2021	COVID-19 anxiety and hygiene status in vocational schools of health services students in Turkey: A multicenter study	Work: Journal of Prevention, Assessment & Rehabilitation	https://dx.doi.org/10.3233/WOR-205254
Journal Article	M. B. Petzold; A. Bendau; J. Plag; L. Pyrkosch; L. M. Maricic; J. Rogoll; F. Betzler; J. Grose; A. Strohle	2020	Development of the COVID-19-Anxiety Questionnaire and first psychometric testing	BJPsych Open Vol 6 2020, ArtID e91	https://dx.doi.org/10.1192/bjo.2020.82
Journal Article	A. H. Pearman, MacKenzie L.; Smith, Emily L.; Neupert, Shevaun D.	2021	Age differences in risk and resilience factors in COVID-19-related stress	The Journals of Gerontology: Series B: Psychological Sciences and Social Sciences	https://dx.doi.org/10.1093/geronb/gbaa120
Journal Article	C. A. Paz, Trinidad; Adana-Diaz, Lila; Rodriguez-Lorenzana, Alberto; Jaramillo-Vivanco, Tatiana; Ortiz-Prado, Esteban; Paez Monge, Ignacia; Mascialino, Guido	2022	Psychological distress in the Galapagos Islands during the COVID-19 pandemic	International Journal of Public Health Vol 67 2022, ArtID 1604366	https://dx.doi.org/10.3389/ijph.2022.1604366
Journal Article	A. Pascoe; E. Paul; K. Willis; N. Smallwood	2022	Cross-sectional survey of COVID-19-related impacts on mental health of nurses: Occupational disruption, organisational preparedness, psychological harm, and moral distress	Contemporary Nurse	https://dx.doi.org/10.1080/10376178.2022.2080089
Journal Article	L. M. K. Papp, Chrystyna D.	2021	Effect of COVID-19 disruptions on young adults' affect and substance use in daily life	Psychology of Addictive Behaviors	https://dx.doi.org/10.1037/adb0000748
Journal Article	A. Panzeri; M. Bertamini; S. Butter; L. Levita; J. Gibson-Miller; G. Vidotto; R. P. Bentall; K. M. Bennett	2021	Factors impacting resilience as a result of exposure to COVID-19: The ecological resilience model	PLoS ONE Vol 16(8), 2021, ArtID e0256041	https://dx.doi.org/10.1371/journal.pone.0256041
Journal Article	Y. F. Pang, Hengying; Li, Lili; Chen, Minhua; Chen, Yuanli; Chen, Miaoxia	2021	Predictive factors of anxiety and depression among nurses fighting coronavirus disease 2019 in China	International Journal of Mental Health Nursing	https://dx.doi.org/10.1111/inm.12817
Journal Article	D. Pandey; S. Bansal; S. Goyal; A. Garg; N. Sethi; D. I. Pothiyill; E. S. Sreelakshmi; M. G. Sayyad; R. Sethi	2020	Psychological impact of mass quarantine on population during pandemics- The COVID-19 Lock-Down (COLD) study	PLoS ONE Vol 15(10), 2020, ArtID e0240501	https://dx.doi.org/10.1371/journal.pone.0240501
Journal Article	A. G. Pal, Rohit; Paul, Sayanti; Bohra, Richarani; Aulakh, Arvinder Pal Singh; Bhat, Ashwani	2021	Effect of COVID-19-related lockdown on intimate partner violence in India: An online survey-based study	Violence and Gender	https://dx.doi.org/10.1089/vio.2020.0050
Journal Article	A. Padmanabhanunni; T. B. Pretorius; N. Stiegler; J.-P. Bouchard	2022	A serial model of the interrelationship between perceived vulnerability to disease, fear of COVID-19, and psychological distress among teachers in South Africa	Annales Medico-Psychologiques	https://dx.doi.org/10.1016/j.amp.2021.11.007
Journal Article	S. Ozdin; S. Bayrak Ozdin	2020	Levels and predictors of anxiety, depression and health anxiety during COVID-19 pandemic in Turkish society: The importance of gender	International Journal of Social Psychiatry	https://dx.doi.org/10.1177/0020764020927051
Journal Article	N. Ozamiz-Etxebarria; M. Dosil Santamaria; A. Eiguren Munitis; M. Picaza Gorrotxategi	2020	Reduction of COVID-19 anxiety levels through relaxation techniques: A study carried out in northern Spain on a sample of young university students	Frontiers in Psychology Vol 11 2020, ArtID 2038	https://dx.doi.org/10.3389/fpsyg.2020.02038
Journal Article	G. Orru; D. Bertelloni; F. Diolaiuti; C. Conversano; R. Ciacchini; A. Gemignani	2021	A psychometric examination of the Coronavirus Anxiety Scale and the fear of coronavirus disease 2019 scale in the Italian population	Frontiers in Psychology Vol 12 2021, ArtID 669384	https://dx.doi.org/10.3389/fpsyg.2021.669384
Journal Article	W. Oniszczenko	2021	Anxious temperament and cyberchondria as mediated by fear of COVID-19 infection: A cross-sectional study	PLoS ONE Vol 16(8), 2021, ArtID e0255750	https://dx.doi.org/10.1371/journal.pone.0255750
Journal Article	I. O. Oloniniyi; O. Ibigbami; O. A. Oginni; V. Ugo; A. Adelola; O. A. Esan; A. Amiola; O. Daropale; M. Ebuka; O. Esan; B. Mapayi	2023	Prevalence and pattern of intimate partner violence during COVID-19 pandemic among Nigerian adults	Psychological Trauma: Theory, Research, Practice, and Policy	https://dx.doi.org/10.1037/tra0001335
Journal Article	A. Oksanen; E. Mantere; I. Vuorinen; I. Savolainen	2022	Gambling and online trading: Emerging risks of real-time stock and cryptocurrency trading platforms	Public Health	https://dx.doi.org/10.1016/j.puhe.2022.01.027
Journal Article	P. Nurnberger; D. von Lewinski; H.-B. Rothenhausler; C. Braun; P. Reinbacher; E. Kolesnik; A. Baranyi	2022	A biopsychosocial model of severe fear of COVID-19	PLoS ONE Vol 17(2), 2022, ArtID e0264357	https://dx.doi.org/10.1371/journal.pone.0264357
Journal Article	A. V. Nikcevic; M. M. Spada	2020	The COVID-19 anxiety syndrome scale: Development and psychometric properties	Psychiatry Research Vol 292 2020, ArtID 113322	https://dx.doi.org/10.1016/j.psychres.2020.113322
Journal Article	A. V. Nikcevic; C. Marino; D. C. Kolubinski; D. Leach; M. M. Spada	2021	Modelling the contribution of the Big Five personality traits, health anxiety, and COVID-19 psychological distress to generalised anxiety and depressive symptoms during the COVID-19 pandemic	Journal of Affective Disorders	https://dx.doi.org/10.1016/j.jad.2020.10.053
Journal Article	D. W. Ng; F. H. Chan; T. J. Barry; C. Lam; C. Y. Chong; H. C. Kok; Q. Liao; R. Fielding; W. W. Lam	2020	Psychological distress during the 2019 Coronavirus Disease (COVID-19) pandemic among cancer survivors and healthy controls	Psycho-Oncology	https://dx.doi.org/10.1002/pon.5437
Journal Article	J. M. Newby; K. O'Moore; S. Tang; H. Christensen; K. Faasse	2020	Acute mental health responses during the COVID-19 pandemic in Australia	PLoS ONE Vol 15(7), 2020, ArtID e0236562	https://dx.doi.org/10.1371/journal.pone.0236562
Journal Article	N. Nazari; R. M. Hernandez; Y. Ocana-Fernandez; M. D. Griffiths	2022	Psychometric validation of the Persian Self-Compassion Scale youth version	Mindfulness	https://dx.doi.org/10.1007/s12671-021-01801-7
Journal Article	S. A. Nasiry, Zahra	2021	Effects of online attentional bias modification on coronavirus anxiety	Journal of Practice in Clinical Psychology	https://dx.doi.org/10.32598/jpcp.9.2.739.2
Journal Article	M. E. Narimani, Sanaz	2021	The causal model of Coronavirus anxiety in the elderly based on perceived stress and sense of cohesion: The mediating role of perceived social support	Aging Psychology
Journal Article	M. H. S. Nanjundaswamy, Lakshmi; Desai, Geetha; Ganjekar, Sundarnag; Kishore, Thomas; Ram, Uma; Satyanarayana, Veena; Thippeswamy, Harish; Chandra, Prabha S.	2020	COVID-19-related anxiety and concerns expressed by pregnant and postpartum women-a survey among obstetricians	Archives of Women's Mental Health	https://dx.doi.org/10.1007/s00737-020-01060-w
Journal Article	I. Mora-Magana; S. A. Lee; I. Maldonado-Castellanos; C. Jimenez-Gutierrez; J. Mendez-Venegas; A. Maya-Del-Moral; M. D. Rosas-Munive; A. A. Mathis; M. C. Jobe	2022	Coronaphobia among healthcare professionals in Mexico: A psychometric analysis	Death Studies	https://dx.doi.org/10.1080/07481187.2020.1808762
Journal Article	J. Mohlman; L. M. Watson; C. H. Basch	2021	The COVID-19 Inventory: Measuring anxiety related to illness pandemic across college males and females	Journal of Prevention & Intervention in the Community	https://dx.doi.org/10.1080/10852352.2021.1908204
Journal Article	M. G. Mohammadpour, Vajiheh; Moradi, Samira; Khaki, Zeinab; Foroughi, Ali Akbar; Rezaei, Mohammad Reza	2020	Psychometric properties of the Iranian version of the coronavirus anxiety scale	Iranian Journal of Psychiatry and Clinical Psychology	https://dx.doi.org/10.32598/ijpcp.26.3482.1
Journal Article	S. Mohammadkhani; M. Akbari; M. Shahbahrami; M. Seydavi; D. C. Kolubinski	2023	Metacognitions about health in relation to coronavirus anxiety: The mediating role of cognitive attentional syndrome and distress tolerance	Journal of Rational-Emotive & Cognitive-Behavior Therapy	https://dx.doi.org/10.1007/s10942-022-00467-x
Journal Article	A. Moghanibashi-Mansourieh	2020	Assessing the anxiety level of iranian general population during COVID-19 outbreak	Asian Journal of Psychiatry Vol 51 2020, ArtID 102076	https://dx.doi.org/10.1016/j.ajp.2020.102076
Journal Article	J. C. Mino, M.; Bredart, A.; Milder, M.; Renault-Tessier, E.	2020	The two sides of containment. Cancer patients' worries and satisfactions during containment	Psycho-Oncologie	https://dx.doi.org/10.3166/pson-2021-0142
Journal Article	E. Milman; S. A. Lee; R. A. Neimeyer	2022	Social isolation and the mitigation of coronavirus anxiety: The mediating role of meaning	Death Studies	https://dx.doi.org/10.1080/07481187.2020.1775362
Journal Article	E. Milman; S. A. Lee; R. A. Neimeyer	2020	Social isolation as a means of reducing dysfunctional coronavirus anxiety and increasing psychoneuroimmunity	Brain, Behavior, and Immunity	https://dx.doi.org/10.1016/j.bbi.2020.05.007
Journal Article	A. P. M. Miller, Stephen; Bulamba, Robert M.; Kyasanku, Emmanuel; Nkale, James; Nalugoda, Fred; Nakigozi, Gertrude; Kigozi, Godfrey; Nalwoga, Grace K.; Kagaayi, Joseph; Watya, Stephen; Wagman, Jennifer A.	2022	Exploring the impact of COVID-19 on women's alcohol use, mental health, and experiences of intimate partner violence in Wakiso, Uganda	PLoS ONE Vol 17(2), 2022, ArtID e0263827	https://dx.doi.org/10.1371/journal.pone.0263827
Journal Article	B. M. Millar; T. Adebayo; T. V. Dellucci; E. Behar; T. J. Starks	2021	Keeps me awake at night: The potential of the COVID-19 pandemic to affect sleep quality among sexual minority men in the U.S.A	Psychology of Sexual Orientation and Gender Diversity	https://dx.doi.org/10.1037/sgd0000441
Journal Article	G. Mertens; L. Gerritsen; S. Duijndam; E. Salemink; I. M. Engelhard	2020	Fear of the coronavirus (COVID-19): Predictors in an online study conducted in March 2020	Journal of Anxiety Disorders Vol 74 2020, ArtID 102258	https://dx.doi.org/10.1016/j.janxdis.2020.102258
Journal Article	S. Mellish; J. C. Ryan; C. A. Litchfield	2022	Short-term psychological outcomes of Australia's 2019/20 bushfire season	Psychological Trauma: Theory, Research, Practice, and Policy	https://dx.doi.org/10.1037/tra0001323
Journal Article	A. H. Mehrsafar; A. Moghadam Zadeh; J. C. Jaenes Sanchez; P. Gazerani	2021	Competitive anxiety or Coronavirus anxiety? The psychophysiological responses of professional football players after returning to competition during the COVID-19 pandemic	Psychoneuroendocrinology Vol 129 2021, ArtID 105269	https://dx.doi.org/10.1016/j.psyneuen.2021.105269
Journal Article	D. M. McKay, Charlene; Storch, Eric A.	2020	Conducting exposure and response prevention treatment for contamination fears during COVID-19: The behavioral immune system impact on clinician approaches to treatment	Journal of Anxiety Disorders Vol 74 2020, ArtID 102270	https://dx.doi.org/10.1016/j.janxdis.2020.102270
Journal Article	D. McKay; H. Yang; J. Elhai; G. J. Asmundson	2020	Anxiety regarding contracting COVID-19 related to interoceptive anxiety sensations: The moderating role of disgust propensity and sensitivity	Journal of Anxiety Disorders Vol 73 2020, ArtID 102233	https://dx.doi.org/10.1016/j.janxdis.2020.102233
Journal Article	E. McElroy; P. Patalay; B. Moltrecht; M. Shevlin; A. Shum; C. Creswell; P. Waite	2020	Demographic and health factors associated with pandemic anxiety in the context of COVID-19	British Journal of Health Psychology	https://dx.doi.org/10.1111/bjhp.12470
Journal Article	K. W. McCombs, Ethlyn	2021	The resilient effects of transformational leadership on well-being: Examining the moderating effects of anxiety during the COVID-19 crisis	Leadership & Organization Development Journal	https://dx.doi.org/10.1108/LODJ-02-2021-0092
Journal Article	N. A. G. Mayorga, Lorra; Viana, Andres; Cardoso, Jodi Berger; Schmidt, Norman B.; Zvolensky, Michael J.	2022	Psychological distress and physical health symptoms in the Latinx population during the COVID-19 pandemic: Exploring the role of anxiety sensitivity	Cognitive Therapy and Research	https://dx.doi.org/10.1007/s10608-021-10243-3
Journal Article	N. A. Mayorga; P. Nizio; L. Garey; A. G. Viana; B. Y. Kauffman; C. T. Matoska; M. J. Zvolensky	2023	Evaluating resilience in terms of COVID-19 related behavioral health among latinx adults during the coronavirus pandemic	Cognitive Behaviour Therapy	https://dx.doi.org/10.1080/16506073.2022.2114103
Journal Article	M. Maxfield; K. A. Pituch	2021	COVID-19 worry, mental health indicators, and preparedness for future care needs across the adult lifespan	Aging & Mental Health	https://dx.doi.org/10.1080/13607863.2020.1828272
Journal Article	J. Mata; A. Wenz; T. Rettig; M. Reifenscheid; K. Mohring; U. Krieger; S. Friedel; M. Fikel; C. Cornesse; A. G. Blom; E. Naumann	2021	Health behaviors and mental health during the COVID-19 pandemic: A longitudinal population-based survey in Germany	Social Science & Medicine Vol 287 2021, ArtID 114333	https://dx.doi.org/10.1016/j.socscimed.2021.114333
Journal Article	A. R.-R. Martinez-Taboas, Adam; Gonzalez-Rivera, Juan A.	2021	COVID stress scales: The psychosocial impact of COVID-19 in Latinos/as	Revista Puertorriquena de Psicologia
Journal Article	E. E. Marschalko; I. Kotta; K. Kalcza-Janosi; K. Szabo; S. Jancso-Farcas	2021	Psychological predictors of COVID-19 prevention behavior in Hungarian women across different generations	Frontiers in Psychology Vol 12 2021, ArtID 596543	https://dx.doi.org/10.3389/fpsyg.2021.596543
Journal Article	P. M. Marahwa, Panashe; Chikomo, Donald Tafadzwa; Chakanyuka, Tawanda; Ruvai, Tsitsi; Osafo, Kelvin Stefan; Huang, Tianwen; Chen, Limin	2022	The psychological impact of COVID-19 on university students in China and Africa	PLoS ONE Vol 17(8), 2022, ArtID e0270824	https://dx.doi.org/10.1371/journal.pone.0270824
Journal Article	K. Manning; N. D. Eades; B. Y. Kauffman; L. J. Long; A. L. Richardson; L. Garey; M. J. Zvolensky; M. W. Gallagher	2021	Anxiety sensitivity moderates the impact of COVID-19 perceived stress on anxiety and functional impairment	Cognitive Therapy and Research	https://dx.doi.org/10.1007/s10608-021-10207-7
Journal Article	B. Maleki	2021	The relationship between cognitive emotion regulation and corona disease anxiety in the elderly: The mediating role of distress tolerance	Aging Psychology
Journal Article	M. I. Majeed, Muhammad; Fatima, Tasneem; Khan, Jabran; Hassan, Muhammad Mubbashar	2020	Relationship between problematic social media usage and employee depression: A moderated mediation model of mindfulness and fear of COVID-19	Frontiers in Psychology Vol 11 2020, ArtID 557987	https://dx.doi.org/10.3389/fpsyg.2020.557987
Journal Article	M. T. Mahmud, Mesbah Uddin; Rahman, Sk	2021	Does 'Fear of COVID-19' trigger future career anxiety? An empirical investigation considering depression from COVID-19 as a mediator	International Journal of Social Psychiatry	https://dx.doi.org/10.1177/0020764020935488
Journal Article	F. A. V. Mahamid, Guido; Bdier, Dana; Pancake, Rachel	2022	Psychometric properties of the COVID Stress Scales (CSS) within Arabic language in a Palestinian context	Current Psychology: A Journal for Diverse Perspectives on Diverse Psychological Issues	https://dx.doi.org/10.1007/s12144-021-01794-5
Journal Article	A. Maftei; A. C. Holman	2020	Cyberchondria during the coronavirus pandemic: The effects of neuroticism and optimism	Frontiers in Psychology Vol 11 2020, ArtID 567345	https://dx.doi.org/10.3389/fpsyg.2020.567345
Journal Article	Y. Maaravi; B. Heller	2020	Not all worries were created equal: The case of COVID-19 anxiety	Public Health	https://dx.doi.org/10.1016/j.puhe.2020.06.032
Journal Article	P. L. Lu, Xin; Lu, Long; Zhang, Yue	2020	The psychological states of people after Wuhan eased the lockdown	PLoS ONE Vol 15(11), 2020, ArtID e0241173	https://dx.doi.org/10.1371/journal.pone.0241173
Journal Article	M. D.-M. Lopez-Nunez, Juan F.; Aparicio-Garcia, Marta E.	2021	Individual differences, personality, social, family and work variables on mental health during COVID-19 outbreak in Spain	Personality and Individual Differences Vol 172 2021, ArtID 110562	https://dx.doi.org/10.1016/j.paid.2020.110562
Journal Article	L. C. L. Lopez Steinmetz, Candela Abigail; Dutto Florio, Maria Agustina; Fong, Shao Bing; Lopez Steinmetz, Romina Lucrecia; Godoy, Juan Carlos	2021	Mental health impacts in Argentinean college students during COVID-19 quarantine	Frontiers in Psychiatry Vol 12 2021, ArtID 557880	https://dx.doi.org/10.3389/fpsyt.2021.557880
Journal Article	T. S. Lischetzke, Lea; In-Albon, Tina; Karbach, Julia; Konen, Tanja; Glombiewski, Julia Anna	2022	Coping under a COVID-19 lockdown: Patterns of daily coping and individual differences in coping repertoires	Anxiety, Stress & Coping: An International Journal	https://dx.doi.org/10.1080/10615806.2021.1957848
Journal Article	X. Y. Lim; A. C. Yap; R. Mahendran; J. Yu	2021	The interplay between anxiety, fear, protective behaviors, compassion, and resilience among older adults during a COVID-19 lockdown: A structural equation modeling study	Translational Behavioral Medicine	https://dx.doi.org/10.1093/tbm/ibaa143
Journal Article	B. J. Liddell; M. O'Donnell; R. A. Bryant; S. Murphy; Y. Byrow; V. Mau; T. McMahon; G. Benson; A. Nickerson	2021	The association between COVID-19 related stressors and mental health in refugees living in Australia	European Journal of Psychotraumatology Vol 12(1), 2021, ArtID 1947564	https://dx.doi.org/10.1080/20008198.2021.1947564
Journal Article	Y. D. Lewis; R. Elran-Barak; R. Grundman-Shem Tov; E. Zubery	2021	The abrupt transition from face-to-face to online treatment for eating disorders: A pilot examination of patients' perspectives during the COVID-19 lockdown	Journal of Eating Disorders Vol 9 2021, ArtID 31	https://dx.doi.org/10.1186/s40337-021-00383-y
Journal Article	S. A. Lee; A. A. Mathis; M. C. Jobe; E. A. Pappalardo	2020	Clinically significant fear and anxiety of COVID-19: A psychometric examination of the Coronavirus Anxiety Scale	Psychiatry Research Vol 290 2020, ArtID 113112	https://dx.doi.org/10.1016/j.psychres.2020.113112
Journal Article	S. A. Lee; M. C. Jobe; A. A. Mathis; J. A. Gibbons	2020	Incremental validity of coronaphobia: Coronavirus anxiety explains depression, generalized anxiety, and death anxiety	Journal of Anxiety Disorders Vol 74 2020, ArtID 102268	https://dx.doi.org/10.1016/j.janxdis.2020.102268
Journal Article	S. A. Lee; M. C. Jobe; A. A. Mathis	2021	Mental health characteristics associated with dysfunctional coronavirus anxiety	Psychological Medicine	https://dx.doi.org/10.1017/S003329172000121X
Journal Article	S. A. Lee	2020	Coronavirus Anxiety Scale: A brief mental health screener for COVID-19 related anxiety	Death Studies	https://dx.doi.org/10.1080/07481187.2020.1748481
Journal Article	H. P. Lee, Sung Jong; Kim, Ji Eon; Kong, Fanlei; Zhao, Bo; Nam, Haekweun; Koh, Sang Baek; Nam, Sanggon; Yuasa, Motoyuki; Aung, Myo Nyein; Medina, John Robert C.; Palutturi, Sukri; Berhe, Hafutu; Terefe, Emnet; Nam, Seungwoo; Kang, Yanghee; Ronnebeck, Nadia; Lee, Ji Ho; Lee, Ga Ram; Jung, Yeseul; Cosme, Chavez Rosemary; Shin, Dong Eun; Herrera, Maybin; Ndombi, Grace Ossak; Mansiangi, Paul; Moon, S…	2021	International comparison of depression during the COVID-19 pandemic among university students in 13 countries: A web-based cross-sectional survey	Asia-Pacific Journal of Public Health	https://dx.doi.org/10.1177/10105395211034062
Journal Article	A. J.-B. Lauri Korajlija, Natasa	2020	COVID-19: Concerns and behaviours in Croatia	British Journal of Health Psychology	https://dx.doi.org/10.1111/bjhp.12425
Journal Article	G. Landi; K. I. Pakenham; G. Boccolini; S. Grandi; E. Tossani	2020	Health anxiety and mental health outcome during COVID-19 lockdown in Italy: The mediating and moderating roles of psychological flexibility	Frontiers in Psychology Vol 11 2020, ArtID 2195	https://dx.doi.org/10.3389/fpsyg.2020.02195
Journal Article	L. Lai; J. Tong; Y.-T. Xiang; L. Zhang; Z. Ren	2023	Mental health concerns and network structures of psychological helpline help-seekers during the COVID-19 pandemic in China: Pandemic stage differences	Journal of Affective Disorders	https://dx.doi.org/10.1016/j.jad.2022.11.065
Journal Article	Y. Lahav	2020	Psychological distress related to COVID-19-the contribution of continuous traumatic stress	Journal of Affective Disorders	https://dx.doi.org/10.1016/j.jad.2020.07.141
Journal Article	L. J. Labrague; J. A. A. Santos	2020	COVID-19 anxiety among front-line nurses: Predictive role of organisational support, personal resilience and social support	Journal of Nursing Management	https://dx.doi.org/10.1111/jonm.13121
Journal Article	L. J. Labrague; J. A. A. De Los Santos	2021	Prevalence and predictors of coronaphobia among frontline hospital and public health nurses	Public Health Nursing	https://dx.doi.org/10.1111/phn.12841
Journal Article	V. Kumar; G. Tankha; Shelly; S. Seth; Apeksha; T. S. Timple	2020	Construction and preliminary validation of the COVID-19 Pandemic Anxiety Scale	Systematic Reviews in Pharmacy
Journal Article	A. R. Krishna, Johannes; Mitschke, Vanessa; Eder, Andreas B.	2021	Self-reported mask-related worrying reduces relative avoidance bias toward unmasked faces in individuals with low COVID-19 anxiety syndrome	Cognitive Research: Principles and Implications Vol 6 2021, ArtID 75	https://dx.doi.org/10.1186/s41235-021-00344-8
Journal Article	D. N. Kranz, Christoph; Botes, Elouise; Greiff, Samuel	2023	Religiosity predicts unreasonable coping with COVID-19	Psychology of Religion and Spirituality	https://dx.doi.org/10.1037/rel0000395
Journal Article	L. N. B. Kovacs, Daniel; Dobos, Dora; Eszlari, Nora; Gecse, Kinga; Kocsel, Natalia; Juhasz, Gabriella; Kokonyei, Gyongyi	2021	Perceived stress in the time of COVID-19: The association with brooding and COVID-related rumination in adults with and without migraine	BMC Psychology Vol 9 2021, ArtID 68	https://dx.doi.org/10.1186/s40359-021-00549-y
Journal Article	K. Kokubun; Y. Ino; K. Ishimura	2022	Social and psychological resources moderate the relation between anxiety, fatigue, compliance and turnover intention during the COVID-19 pandemic	International Journal of Workplace Health Management	https://dx.doi.org/10.1108/IJWHM-07-2021-0142
Journal Article	H. A. Koc, Coskun	2021	Adaptation and psychometric evaluation of the Turkish version of the Coronavirus Anxiety Scale	Journal of Cognitive Behavioral Psychotherapy and Research
Journal Article	F. R. Knolle, Lisa; Murray, Graham K.	2021	The impact of the COVID-19 pandemic on mental health in the general population: A comparison between Germany and the UK	BMC Psychology Vol 9 2021, ArtID 60	https://dx.doi.org/10.1186/s40359-021-00565-y
Journal Article	J. D. King; A. McQuaid; V. C. Leeson; O. Samuel; J. Grant; M. S. Imran Azeem; K. Barnicot; M. J. Crawford	2023	The association of severe COVID anxiety with poor social functioning, quality of life, and protective behaviours among adults in United Kingdom: A cross-sectional study	BMC Psychiatry Vol 23 2023, ArtID 117	https://dx.doi.org/10.1186/s12888-023-04595-1
Journal Article	S. Kimhi; H. Marciano; Y. Eshel; B. Adini	2020	Resilience and demographic characteristics predicting distress during the COVID-19 crisis	Social Science & Medicine Vol 265 2020, ArtID 113389	https://dx.doi.org/10.1016/j.socscimed.2020.113389
Journal Article	S. T. Kim; J. H. Seo; S. Lee; S. Jeon; C. I. Park; S. J. Kim; J. I. Kang	2022	Dysfunctional coronavirus anxiety in nonpsychotic psychiatric outpatients during the COVID-19 pandemic: A network analysis	Depression and Anxiety	https://dx.doi.org/10.1002/da.23256
Journal Article	W. D. C. Killgore, Sara A.; Taylor, Emily C.; Dailey, Natalie S.	2021	Mental health during the first weeks of the COVID-19 pandemic in the United States	Frontiers in Psychiatry Vol 12 2021, ArtID 561898	https://dx.doi.org/10.3389/fpsyt.2021.561898
Journal Article	M. M. Kibbey; E. J. Fedorenko; S. G. Farris	2021	Anxiety, depression, and health anxiety in undergraduate students living in initial US outbreak hotspot" during COVID-19 pandemic"	Cognitive Behaviour Therapy	https://dx.doi.org/10.1080/16506073.2020.1853805
Journal Article	V. Khosravani; G. J. Asmundson; S. Taylor; F. Sharifi Bastan; S. M. Samimi Ardestani	2021	The Persian COVID stress scales (Persian-CSS) and COVID-19-related stress reactions in patients with obsessive-compulsive and anxiety disorders	Journal of Obsessive-Compulsive and Related Disorders	https://dx.doi.org/10.1016/j.jocrd.2020.100615
Journal Article	K. D. Kharshiing; D. Kashyap; K. Gupta; M. Khursheed; M. G. Shahnawaz; N. H. Khan; R. Uniyal; U. Rehman	2021	Quality of life in the COVID-19 pandemic in India: Exploring the role of individual and group variables	Community Mental Health Journal	https://dx.doi.org/10.1007/s10597-020-00712-6
Journal Article	S. Keisari; Y. Hoffman; L. Ring; Y. Palgi	2021	The moderating effect of older adults' receptive arts engagement on the association between resilience and anxiety symptoms during coronavirus breakout	Journal of Nervous and Mental Disease	https://dx.doi.org/10.1097/NMD.0000000000001326
Journal Article	T. G. G. Kannampallil, Charles W.; Evanoff, Bradley A.; Strickland, Jaime R.; McAlister, Rebecca P.; Duncan, Jennifer	2020	Exposure to COVID-19 patients increases physician trainee stress and burnout	PLoS ONE Vol 15(8), 2020, ArtID e0237301	https://dx.doi.org/10.1371/journal.pone.0237301
Journal Article	S. M. Jungmann; M. Witthoft	2020	Health anxiety, cyberchondria, and coping in the current COVID-19 pandemic: Which factors are related to coronavirus anxiety?	Journal of Anxiety Disorders Vol 73 2020, ArtID 102239	https://dx.doi.org/10.1016/j.janxdis.2020.102239
Journal Article	N. Jokic-Begic; A. L. Korajlija; D. Begic	2020	Mental health of psychiatrists and physicians of other specialties in early COVID-19 pandemic: Risk and protective factors	Psychiatria Danubina
Journal Article	S. U. Johnson; O. V. Ebrahimi; A. Hoffart	2020	PTSD symptoms among health workers and public service providers during the COVID-19 outbreak	PLoS ONE Vol 15(10), 2020, ArtID e0241032	https://dx.doi.org/10.1371/journal.pone.0241032
Journal Article	P. S. Jansen, Markus; Hofmann, Philipp; Zayed, Kashef; Zayed, Dalia; Abdelfattah, Faisal; Fernandez-Mendez, Laura M.; Meneghetti, Chiara	2021	Does self-compassion relate to the fear of the future during the 2020 Coronavirus pandemic? A cross-cultural study	Cogent Psychology Vol 8(1), 2021, ArtID 1976438	https://dx.doi.org/10.1080/23311908.2021.1976438
Journal Article	C. Jacques-Avino; T. Lopez-Jimenez; L. Medina-Perucha; J. de Bont; A. Berenguera	2021	Social conditions and mental health during COVID-19 lockdown among people who do not identify with the man/woman binomial in Spain	PLoS ONE Vol 16(8), 2021, ArtID e0256261	https://dx.doi.org/10.1371/journal.pone.0256261
Journal Article	M.-L. Huo	2021	Career growth opportunities, thriving at work and career outcomes: Can COVID-19 anxiety make a difference?	Journal of Hospitality and Tourism Management	https://dx.doi.org/10.1016/j.jhtm.2021.06.007
Journal Article	Q. Huang; S. Cao; S. Zhou; D. Punia; X. Zhu; Y. Luo; H. Wu	2021	How anxiety predicts interpersonal curiosity during the COVID-19 pandemic: The mediation effect of interpersonal distancing and autistic tendency	Personality and Individual Differences Vol 180 2021, ArtID 110973	https://dx.doi.org/10.1016/j.paid.2021.110973
Journal Article	D. Hong; Y. Zhu; M. Yu	2022	How health anxiety affected obsessive-compulsive symptoms during the COVID-19 pandemic in China: The mediation of difficulties in emotion regulation and the moderation of pathological personality traits	Personality and Individual Differences Vol 185 2022, ArtID 111254	https://dx.doi.org/10.1016/j.paid.2021.111254
Journal Article	A. Homayuni; Z. Hosseini; N. Shahabi; R. E. Rad; F. Moayedi	2022	Quality of life and its related psychological problems during coronavirus pandemic	PLoS ONE Vol 17(10), 2022, ArtID e0276841	https://dx.doi.org/10.1371/journal.pone.0276841
Journal Article	V. Holeva; E. Parlapani; V. Nikopoulou; S. Kostikidou; I. Diakogiannis	2022	Hesitancy to return to the pre-pandemic routine	Journal of Rational-Emotive & Cognitive-Behavior Therapy	https://dx.doi.org/10.1007/s10942-021-00396-1
Journal Article	S. A. Hofmann	2021	Racial disparities in COVID-19 anxiety and adversity	Traumatology	https://dx.doi.org/10.1037/trm0000335
Journal Article	A. J. Hoffart, Sverre Urnes; Ebrahimi, Omid V.	2020	Loneliness and social distancing during the COVID-19 pandemic: Risk factors and associations with psychopathology	Frontiers in Psychiatry Vol 11 2020, ArtID 589127	https://dx.doi.org/10.3389/fpsyt.2020.589127
Journal Article	A. Hauck; T. Michael; D. S. Ferreira de Sa	2022	Fear learning and generalization during pandemic fear: How COVID-19-related anxiety affects classical fear conditioning with traumatic film clips	Journal of Psychiatric Research	https://dx.doi.org/10.1016/j.jpsychires.2022.07.068
Journal Article	L. M. Hart; D. Mitchison; M. Fuller-Tyszkiewicz; S. Giles; J. Fardouly; H. K. Jarman; S. R. Damiano; S. A. McLean; I. Prichard; Z. Yager; I. Krug	2023	Can you see me?" videoconferencing and eating disorder risk during COVID-19: Anxiety, impairment, and mediators"	International Journal of Eating Disorders	https://dx.doi.org/10.1002/eat.23844
Journal Article	C. A. Harper; L. P. Satchell; D. Fido; R. D. Latzman	2021	Functional fear predicts public health compliance in the COVID-19 pandemic	International Journal of Mental Health and Addiction	https://dx.doi.org/10.1007/s11469-020-00281-5
Journal Article	C. W. Handberg, Ulla; Hojberg, Ann-Lisbeth; Knudsen, Lone F.	2021	Impact of the COVID-19 pandemic on biopsychosocial health and quality of life among Danish children and adults with neuromuscular diseases (NMD)-Patient reported outcomes from a national survey	PLoS ONE Vol 16(6), 2021, ArtID e0253715	https://dx.doi.org/10.1371/journal.pone.0253715
Journal Article	M. F. Han; R. Mahendran; J. Yu	2021	Associations between fear of COVID-19, affective symptoms and risk perception among community-dwelling older adults during a COVID-19 lockdown	Frontiers in Psychology Vol 12 2021, ArtID 638831	https://dx.doi.org/10.3389/fpsyg.2021.638831
Journal Article	M. M. Haghayeghi, Amin; Moghadamzadeh, Ali; Naji, Seyedeh Hoda	2023	Reduction in physical activity moderates the effect of perceived disturbance from the COVID-19 pandemic on psychological well-being: A moderated-mediation approach	The Humanistic Psychologist	https://dx.doi.org/10.1037/hum0000329
Journal Article	S. B. Gyimothy, Erik; Zenker, Sebastian	2022	Travel-at-home: Paradoxical effects of a pandemic threat on domestic tourism	Tourism Management	https://dx.doi.org/10.1016/j.tourman.2022.104613
Journal Article	A. Guzel	2022	Development of the Disaster Anxiety Scale and exploring its psychometric properties	Archives of Psychiatric Nursing	https://dx.doi.org/10.1016/j.apnu.2022.07.028
Journal Article	A. I. S. Gungor, Halil; Asici, Esra	2021	Health anxiety in the early phase of COVID-19 outbreak in Turkey: Investigation of predictive variables	Ansiedad y Estres	https://dx.doi.org/10.5093/anyes2021a10
Journal Article	S. Gunes; B. P. Bulut	2021	Health anxiety during COVID-19: Predictive roles of health promoting behaviors and sensory processing sensitivity	The Journal of Psychology: Interdisciplinary and Applied	https://dx.doi.org/10.1080/00223980.2021.2012110
Journal Article	O. Guner; A. Aydin	2022	Determining the relationship between anxiety levels, stress coping styles, and emotional eating of women in the COVID-19 pandemic	Archives of Psychiatric Nursing	https://dx.doi.org/10.1016/j.apnu.2022.08.002
Journal Article	A. M. P. Gresham, Brett J.; Karantzas, Gery; Cameron, Linda D.; Simpson, Jeffry A.	2021	Examining associations between COVID-19 stressors, intimate partner violence, health, and health behaviors	Journal of Social and Personal Relationships	https://dx.doi.org/10.1177/02654075211012098
Journal Article	S. J. H. R. Gregus, Juventino; Faith, Melissa A.; Failes, Elissa	2022	Parenting & children's psychological adjustment during the COVID-19 pandemic	School Psychology Review	https://dx.doi.org/10.1080/2372966X.2021.1880873
Journal Article	L. R. Greenblatt-Kimron, Lia; Hoffman, Yaakov; Shrira, Amit; Bodner, Ehud; Palgi, Yuval	2021	Subjective accelerated aging moderates the association between COVID-19 health worries and peritraumatic distress among older adults	Global Mental Health Vol 8 2021, ArtID e16	https://dx.doi.org/10.1017/gmh.2021.13
Journal Article	A. M. Governale, Kristiana; Cechova, Vladimira	2023	Psychological reactions to COVID-19: Ambiguous loss, posttraumatic growth, and coronavirus impact among college students	Psychological Trauma: Theory, Research, Practice, and Policy	https://dx.doi.org/10.1037/tra0001508
Journal Article	J. A. M.-T. Gonzalez-Rivera, Alfonso; Rosario-Rodriguez, Adam; Alvarez-Alatorre, Yazmin; Esteban, Caleb; Cruz-Salas, Naysha Lee	2021	Changes in couples sexual behavior during the lockdown due to COVID-19 in Puerto Rico	Revista Puertorriquena de Psicologia
Journal Article	K. Gong; Z. Xu; Z. Cai; Y. Chen; Z. Wang	2020	Internet hospitals help prevent and control the epidemic of COVID-19 in China: Multicenter user profiling study	Journal of Medical Internet Research Vol 22(4), 2020, ArtID e18908	https://dx.doi.org/10.2196/18908
Journal Article	I. F. Gomez-Becerra, Juan Miguel; Andres, Magdalena; Sanchez-Lopez, Pilar; Fernandez-Torres, Mercedes	2020	Evolution of psychological state and fear in childhood and adolescence during COVID-19 lockdown	Revista de Psicologia Clinica con Ninos y Adolescentes	https://dx.doi.org/10.21134/rpcna.2020.mon.2029
Journal Article	L. D. F. Godoy, Raquel; Incrocci, Roberta Monteiro; Versuti, Fabiana Maris; Padovan-Neto, Fernando E.	2021	The psychological impact of the COVID-19 pandemic in remote learning in higher education	Education Sciences	https://dx.doi.org/10.3390/educsci11090473
Journal Article	E. Y. Gecer, Murat; Akgul, Omer; Sogutlu, Lutfiye; Akif Sezerol, Mehmet; Tasci, Yusuf	2022	Satisfaction with life among vaccinated Turkish people: The role of anxiety, fear, and preventive behaviors	European Journal of Psychology Open	https://dx.doi.org/10.1024/2673-8627/a000028
Journal Article	S. Garboczy; A. Szeman-Nagy; M. S. Ahmad; S. Harsanyi; D. Ocsenas; V. Rekenyi; A. a. B. Al-Tammemi; L. R. Kolozsvari	2021	Health anxiety, perceived stress, and coping styles in the shadow of the COVID-19	BMC Psychology Vol 9 2021, ArtID 53	https://dx.doi.org/10.1186/s40359-021-00560-3
Journal Article	M. W. Gallagher; M. J. Zvolensky; L. J. Long; A. H. Rogers; L. Garey	2020	The impact of COVID-19 experiences and associated stress on anxiety, depression, and functional impairment in American adults	Cognitive Therapy and Research	https://dx.doi.org/10.1007/s10608-020-10143-y
Journal Article	D. C. L. Fronda, Leodoro J.	2022	Turnover intention and coronaphobia among frontline nurses during the second surge of COVID-19: The mediating role of social support and coping skills	Journal of Nursing Management	https://dx.doi.org/10.1111/jonm.13542
Journal Article	M. Firouzbakht; N. Rahmani; H. Sharif Nia; S. Omidvar	2022	Coping strategies and depression during the COVID-19 pandemic in pregnant women: A cross sectional study	BMC Psychiatry Vol 22 2022, ArtID 153	https://dx.doi.org/10.1186/s12888-022-03792-8
Journal Article	E. Fiorenzato; S. Zabberoni; A. Costa; G. Cona	2021	Cognitive and mental health changes and their vulnerability factors related to COVID-19 lockdown in Italy	PLoS ONE Vol 16(1), 2021, ArtID e0246204	https://dx.doi.org/10.1371/journal.pone.0246204
Journal Article	L. Feliciano; K. A. Johanson; M. L. Okun; A. Walden	2022	Impacts of the coronavirus pandemic on the emotional and physical health of older adults compared with younger cohorts	Clinical Gerontologist: The Journal of Aging and Mental Health	https://dx.doi.org/10.1080/07317115.2021.1966561
Journal Article	E. J. Fedorenko; M. M. Kibbey; R. J. Contrada; S. G. Farris	2021	Psychosocial predictors of virus and social distancing fears in undergraduate students living in a US COVID-19 hotspot""	Cognitive Behaviour Therapy	https://dx.doi.org/10.1080/16506073.2020.1866658
Journal Article	A. S. Faro, Luanna dos Santos; dos Santos, Daiane Nunes; Feitosa, Amanda Lima Barros	2022	The Fear of COVID-19 Scale adaptation and validation	Estudos de Psicologia Vol 39 2022, ArtID e200121	https://dx.doi.org/10.1590/1982-0275202239e200121
Journal Article	C. Evren; B. Evren; E. Dalbudak; M. Topcu; N. Kutlu	2022	Measuring anxiety related to COVID-19: A Turkish validation study of the Coronavirus Anxiety Scale	Death Studies	https://dx.doi.org/10.1080/07481187.2020.1774969
Journal Article	U. B. Eroglu, Melih; Coser, Seref; Basboga, Serdar; Ozercan, Ali Yasin; Kizilkan, Yalcin; Guzel, Ozer; Aslan, Yilmaz; Tuncel, Altug	2022	Impact of the COVID-19 pandemic on the psychosexual functions of healthcare workers	Journal of Sexual Medicine	https://dx.doi.org/10.1016/j.jsxm.2021.11.013
Journal Article	P. M. Engel de Abreu; S. Neumann; C. Wealer; N. Abreu; E. Coutinho Macedo; C. Kirsch	2021	Subjective well-being of adolescents in Luxembourg, Germany, and Brazil during the COVID-19 pandemic	Journal of Adolescent Health	https://dx.doi.org/10.1016/j.jadohealth.2021.04.028
Journal Article	J. D. Elhai; H. Yang; D. McKay; G. J. Asmundson; C. Montag	2021	Modeling anxiety and fear of COVID-19 using machine learning in a sample of Chinese adults: Associations with psychopathology, sociodemographic, and exposure variables	Anxiety, Stress & Coping: An International Journal	https://dx.doi.org/10.1080/10615806.2021.1878158
Journal Article	J. D. Elhai; H. Yang; D. McKay; G. J. Asmundson	2020	COVID-19 anxiety symptoms associated with problematic smartphone use severity in Chinese adults	Journal of Affective Disorders	https://dx.doi.org/10.1016/j.jad.2020.05.080
Journal Article	J. D. Elhai; D. McKay; H. Yang; C. Minaya; C. Montag; G. J. Asmundson	2021	Health anxiety related to problematic smartphone use and gaming disorder severity during COVID-19: Fear of missing out as a mediator	Human Behavior and Emerging Technologies	https://dx.doi.org/10.1002/hbe2.227
Journal Article	R. S. El-Gabalawy, Jordana L.	2021	We are at risk too": The disparate mental health impacts of the pandemic on younger generations"	The Canadian Journal of Psychiatry / La Revue canadienne de psychiatrie	https://dx.doi.org/10.1177/0706743721989162
Journal Article	A. Devoto; M. Himelein-Wachowiak; T. Liu; B. Curtis	2022	Women's substance use and mental health during the COVID-19 pandemic	Women's Health Issues	https://dx.doi.org/10.1016/j.whi.2022.01.004
Journal Article	T. DeRossett; D. J. LaVoie; D. Brooks	2021	Religious coping amidst a pandemic: Impact on COVID-19-related anxiety	Journal of Religion and Health	https://dx.doi.org/10.1007/s10943-021-01385-5
Journal Article	A. DePalma; D. Noujaim; E. Coman; D. Wakefield; L. C. Barry	2022	Older incarcerated persons' mental health before and during the COVID-19 pandemic	International Journal of Prisoner Health
Journal Article	M. K. S. Dehkordi, Shahin; Gholamzad, Shakiba; Azizpour, Mohammad; Shahini, Najmeh	2020	Online Balint groups in healthcare workers caring for the COVID-19 patients in Iran	Psychiatry Research Vol 290 2020, ArtID 113034	https://dx.doi.org/10.1016/j.psychres.2020.113034
Journal Article	S. R. Deacon, Lindsey M.; Elgendi, Mariam; King, Fiona E.; Nogueira-Arjona, Raquel; Sherry, Simon B.; Stewart, Sherry H.	2021	Parenting through a pandemic: Mental health and substance use consequences of mandated homeschooling	Couple and Family Psychology: Research and Practice	https://dx.doi.org/10.1037/cfp0000171
Journal Article	L. de Rivera; N. Ozamiz-Etxebarria; M. Dosil-Santamaria; L. de Rivera-Monterrey	2021	Autogenic training improves the subjective perception of physical and psychological health and of interpersonal relational abilities: An electronic field survey during the COVID-19 crisis in Spain	Frontiers in Psychology Vol 12 2021, ArtID 616426	https://dx.doi.org/10.3389/fpsyg.2021.616426
Journal Article	L. De Nardi; G. Abbracciavento; G. Cozzi; L. Ronfani; I. Viola; L. Bigolin; E. Barbi; A. Trombetta	2021	Adolescents with somatic symptom disorder experienced less anxiety and depression than healthy peers during the first COVID-19 lockdown	Acta Paediatrica	https://dx.doi.org/10.1111/apa.15877
Journal Article	J. David; S. Visvalingam; M. M. Norberg	2021	Why did all the toilet paper disappear? Distinguishing between panic buying and hoarding during COVID-19	Psychiatry Research Vol 303 2021, ArtID 114062	https://dx.doi.org/10.1016/j.psychres.2021.114062
Journal Article	T. M. R. Dattilo, Caroline M.; Traino, Katherine A.; Bakula, Dana M.; Fisher, Rachel; Basile, Nathan L.; Chaney, John M.; Mullins, Larry L.	2022	Illness stigma, health anxiety, illness intrusiveness, and depressive symptoms in adolescents and young adults: A path model	Stigma and Health	https://dx.doi.org/10.1037/sah0000390
Journal Article	H. Daniali; M. A. Flaten	2021	What psychological factors make individuals believe they are infected by coronavirus 2019?	Frontiers in Psychology Vol 12 2021, ArtID 667722	https://dx.doi.org/10.3389/fpsyg.2021.667722
Journal Article	H. A. Dagne, Asmamaw; Alemu, Kassahun; Azale, Telake; Yitayih, Sewbesew; Dagnew, Baye; Alemayehu, Abiy Maru; Andualem, Zewudu; Sisay, Malede Mequanent; Tadesse, Demewoz; Chekol, Soliyana Hailu; Mengistu Mamo, Eyerusalem; Simegn, Wudneh	2021	Anxiety and associated factors among Ethiopian health professionals at early stage of COVID-19 pandemic in Ethiopia	PLoS ONE Vol 16(6), 2021, ArtID e0252664	https://dx.doi.org/10.1371/journal.pone.0252664
Journal Article	K. S. da Silva Castanheira, Madeleine; Otto, A.	2021	The impact of pandemic-related worry on cognitive functioning and risk-taking	PLoS ONE Vol 16(11), 2021, ArtID e0260061	https://dx.doi.org/10.1371/journal.pone.0260061
Journal Article	M. N. Cypryanska, John B.	2020	Anxiety as a mediator of relationships between perceptions of the threat of COVID-19 and coping behaviors during the onset of the pandemic in Poland	PLoS ONE Vol 15(10), 2020, ArtID e0241464	https://dx.doi.org/10.1371/journal.pone.0241464
Journal Article	R. N. d. M. Couto, Emerson Diogenes; Sousa, Icaro Macedo; de Medeiros, Paloma Cavalcante Bezerra; Carvalho, Thayro Andrade	2022	Fear and anxiety in professionals about COVID-19: Brazilian versions of measures	Estudos de Psicologia Vol 39 2022, ArtID e200136	https://dx.doi.org/10.1590/1982-0275202239200136
Journal Article	H. Coulthard; M. Sharps; L. Cunliffe; A. van den Tol	2021	Eating in the lockdown during the Covid 19 pandemic; self-reported changes in eating behaviour, and associations with BMI, eating style, coping and health anxiety	Appetite Vol 161 2021, ArtID 105082	https://dx.doi.org/10.1016/j.appet.2020.105082
Journal Article	C. R. Conti, Ilenia; Zito, Luigia; Grossi, Laurino; Efthymakis, Konstantinos; Neri, Matteo; Porcelli, Piero	2021	Influence of the COVID-19 outbreak on disease activity and quality of life in inflammatory bowel disease patients	Frontiers in Psychiatry Vol 12 2021, ArtID 664088	https://dx.doi.org/10.3389/fpsyt.2021.664088
Journal Article	A. Coloma-Carmona; J. L. Carballo	2021	Predicting PTSS in general population during COVID-19 pandemic: The mediating role of health anxiety	Journal of Affective Disorders	https://dx.doi.org/10.1016/j.jad.2021.07.032
Journal Article	J. R. A. Cifre, Emiliano; Barcia, Juliet; Blasi, Gustavo; Canay, Roberto; Paz, Sandra; Poliansky, Nicholas; Remesar, Sergio Esteban; Ruarte, Micaela	2021	Beliefs and care practices around COVID-19 in railway personnel in Argentina	Acta Psiquiatrica y Psicologica de America Latina
Journal Article	H. S. J. C. Chew, Samuel	2021	COVID-19 pandemic response behaviors: A Singapore experience of the circuit breaker""	Translational Behavioral Medicine	https://dx.doi.org/10.1093/tbm/ibaa135
Journal Article	C. Cheng; H.-y. Wang; O. V. Ebrahimi	2021	Adjustment to a new normal:" coping flexibility and mental health issues during the COVID-19 pandemic"	Frontiers in Psychiatry Vol 12 2021, ArtID 626197	https://dx.doi.org/10.3389/fpsyt.2021.626197
Journal Article	J. H. Chen; K. K. Tong; X. Su; E. W.-y. Yu; A. M. Wu	2021	Measuring COVID-19 related anxiety and obsession: Validation of the Coronavirus Anxiety Scale and the Obsession with COVID-19 Scale in a probability Chinese sample	Journal of Affective Disorders	https://dx.doi.org/10.1016/j.jad.2021.08.104
Journal Article	G. W. Chen, Qiuji; Jiang, Huangang; Zhang, Hongyan; Peng, Jin; Hu, Jing; Chen, Min; Zhong, Yahua; Xie, Conghua	2020	Fear of disease progression and psychological stress in cancer patients under the outbreak of COVID-19	Psycho-Oncology	https://dx.doi.org/10.1002/pon.5451
Journal Article	C.-Y. C. Chen, I. Hua; O'Brien, Kerry S.; Latner, Janet D.; Lin, Chung-Ying	2021	Psychological distress and internet-related behaviors between schoolchildren with and without overweight during the COVID-19 outbreak	International Journal of Obesity	https://dx.doi.org/10.1038/s41366-021-00741-5
Journal Article	B. Chen; J. Sun; Y. Feng	2020	How Have COVID-19 isolation policies affected young people's mental health?-Evidence from Chinese college students	Frontiers in Psychology Vol 11 2020, ArtID 1529	https://dx.doi.org/10.3389/fpsyg.2020.01529
Journal Article	R. C. F. Chan, Suk Chun	2022	Elevated levels of COVID-19-related stress and mental health problems among parents of children with developmental disorders during the pandemic	Journal of Autism and Developmental Disorders	https://dx.doi.org/10.1007/s10803-021-05004-w
Journal Article	J. M. Cenat; R. D. Dalexis; M. Guerrier; P.-G. Noorishad; D. Derivois; J. Bukaka; J.-P. Birangui; K. Adansikou; L. A. Clormeus; C. K. Kokou-Kpolou; A. Ndengeyingoma; V. Sezibera; R. E. Auguste; C. Rousseau	2021	Frequency and correlates of anxiety symptoms during the COVID-19 pandemic in low- and middle-income countries: A multinational study	Journal of Psychiatric Research	https://dx.doi.org/10.1016/j.jpsychires.2020.09.031
Journal Article	T. B.-P. Caycho-Rodriguez, Miguel; Ventura-Leon, Jose; Carbajal-Leon, Carlos; Noe-Grijalva, Martin; Gallegos, Miguel; Reyes-Bossio, Mario; Vivanco-Vidal, Andrea	2020	Spanish translation and validation of a brief measure of anxiety by the COVID-19 in students of health sciences	Ansiedad y Estres	https://dx.doi.org/10.1016/j.anyes.2020.08.001
Journal Article	T. Caycho-Rodriguez; L. W. Vilca; B. N. Pena-Calero; M. Barboza-Palomino; M. White; M. Reyes-Bossio	2022	Measurement of coronaphobia in older adults: Validation of the Spanish version of the Coronavirus Anxiety Scale	Revista Espanola de Geriatria y Gerontologia	https://dx.doi.org/10.1016/j.regg.2021.09.001
Journal Article	J. P. Carson, Julie; Allen, Rosie; McHugh, Sandie	2020	Winter is coming: Age and early psychological concomitants of the Covid-19 pandemic in England	Journal of Public Mental Health	https://dx.doi.org/10.1108/JPMH-06-2020-0062
Journal Article	A. Carlander; M. Lekander; G. J. Asmundson; S. Taylor; R. Olofsson Bagge; A.-S. Lindqvist Bagge	2022	COVID-19 related distress in the Swedish population: Validation of the Swedish version of the COVID Stress Scales (CSS)	PLoS ONE Vol 17(2), 2022, ArtID e0263888	https://dx.doi.org/10.1371/journal.pone.0263888
Journal Article	F. M.-R. Caravaca-Sanchez, Jesus; Fernandez-Prados, Juan Sebastian	2022	Risk and protective factors associated with suicidal behaviour during the COVID-19 pandemic crisis amongst college students in Spain	Social Work in Mental Health	https://dx.doi.org/10.1080/15332985.2022.2048336
Journal Article	D. Canli; B. Karasar	2020	Health anxiety and emotion regulation during the period of COVID-19 outbreak in Turkey	Psychiatria Danubina
Journal Article	L. A. Brown; G. E. Hamlett; Y. Zhu; J. F. Wiley; T. M. Moore; G. E. DiDomenico; E. Visoki; D. M. Greenberg; R. C. Gur; R. E. Gur; R. Barzilay	2022	Worry about COVID-19 as a predictor of future insomnia	Journal of Sleep Research	https://dx.doi.org/10.1111/jsr.13564
Journal Article	M.-J. P. Brennstuhl, Tarquinio; Ann, Rydberg Jenny; Camille Louise, Tarquinio; Lydia, Peter; Christine, Rotonda; Cyril, Tarquinio	2022	Treating COVID-19 patients with EMDR: A pilot study	European Journal of Trauma & Dissociation Vol 6(3), 2022, ArtID 100276	https://dx.doi.org/10.1016/j.ejtd.2022.100276
Journal Article	V. M. Boursier, Alessandro; Gioia, Francesca; Flayelle, Maeva; Billieux, Joel; Schimmenti, Adriano	2021	Is watching TV series an adaptive coping strategy during the COVID-19 pandemic? Insights from an Italian community sample	Frontiers in Psychiatry Vol 12 2021, ArtID 599859	https://dx.doi.org/10.3389/fpsyt.2021.599859
Journal Article	D. M. S. Boone, Sarah; Fritz, Alyssa; Rodriguez, Juventino Hernandez; Gregus, Samantha; Faith, Melissa A.	2022	Relationships among parenting stress and well-being, COVID-19 information management, and children's COVID-19 fear	Journal of Developmental and Behavioral Pediatrics	https://dx.doi.org/10.1097/DBP.0000000000001116
Journal Article	J. Bohlken; K. Kostev; C. Bartels; J. Wiltfang; D. Broschmann; M. Lemke; T. Lempert; B. Michalowsky; S. Riedel-Heller	2022	Covid-19 pandemic: Anxiety experience of resident and hospital psychiatrists	Fortschritte der Neurologie, Psychiatrie
Journal Article	A. Bigot; E. Banse; A. Cordonnier; O. Luminet	2021	Sociodemographic, cognitive, and emotional determinants of two health behaviors during SARS-CoV-2 outbreak: An online study among French-speaking Belgian responders during the spring lockdown	Psychologica Belgica Vol 61(1), 2021, ArtID 63-78	https://dx.doi.org/10.5334/pb.712
Journal Article	M. Bidzan; I. Bidzan-Bluma; A. Szulman-Wardal; M. Stueck; M. Bidzan	2020	Does self-efficacy and emotional control protect hospital staff from COVID-19 anxiety and PTSD symptoms? Psychological functioning of hospital staff after the announcement of COVID-19 coronavirus pandemic	Frontiers in Psychology Vol 11 2020, ArtID 552583	https://dx.doi.org/10.3389/fpsyg.2020.552583
Journal Article	A. B. Bhogal, Breanna; Jovanovic, Tanja; Marusak, Hilary A.	2021	Are the kids really alright? Impact of COVID-19 on mental health in a majority Black American sample of schoolchildren	Psychiatry Research Vol 304 2021, ArtID 114146	https://dx.doi.org/10.1016/j.psychres.2021.114146
Journal Article	A. B. Bernardo; N. B. Mendoza; P. D. Simon; A. L. P. Cunanan; J. I. W. T. Dizon; M. C. H. Tarroja; Ma; J. E. G. Saplala	2022	Coronavirus Pandemic Anxiety Scale (CPAS-11): Development and initial validation	Current Psychology: A Journal for Diverse Perspectives on Diverse Psychological Issues	https://dx.doi.org/10.1007/s12144-020-01193-2
Journal Article	Y. S. Bergman; S. Cohen-Fridel; A. Shrira; E. Bodner; Y. Palgi	2020	COVID-19 health worries and anxiety symptoms among older adults: The moderating role of ageism	International Psychogeriatrics	https://dx.doi.org/10.1017/S1041610220001258
Journal Article	S. C. Bergheul, C.; Augustin, E.; Oscar, L.; Bedoya Mejia, J.	2022	Predictors of student anxiety during the pandemic (COVID-19)	L'Encephale: Revue de psychiatrie clinique biologique et therapeutique	https://dx.doi.org/10.1016/j.encep.2021.08.009
Journal Article	C. Benke; T. Schonborn; N. Habermann; C. A. Pane-Farre	2022	Health anxiety is associated with fearful imagery of contracting COVID-19: An experimental study	Journal of Affective Disorders	https://dx.doi.org/10.1016/j.jad.2021.11.014
Journal Article	C. Benke; L. K. Autenrieth; E. Asselmann; C. A. Pane-Farre	2020	Lockdown, quarantine measures, and social distancing: Associations with depression, anxiety and distress at the beginning of the COVID-19 pandemic among adults from Germany	Psychiatry Research Vol 293 2020, ArtID 113462	https://dx.doi.org/10.1016/j.psychres.2020.113462
Journal Article	E. S. Barron Millar, Divya; Vijayaraghavan, Padmanabhan; Seshadri, Shekhar; Smith, Eleanor; Dixon, Pauline; Humble, Steve; Rodgers, Jacqui; Sharma, Aditya Narain	2021	Health anxiety, coping mechanisms and COVID-19: An Indian community sample at week 1 of lockdown	PLoS ONE Vol 16(4), 2021, ArtID e0250336	https://dx.doi.org/10.1371/journal.pone.0250336
Journal Article	A. K. Badahdah, Faryal; Al Mahyijari, Nawal; Al Balushi, Marwa; Al Hatmi, Hashil; Al Salmi, Issa; Albulushi, Zakariya; Al Noomani, Jaleela	2021	The mental health of health care workers in Oman during the COVID-19 pandemic	International Journal of Social Psychiatry	https://dx.doi.org/10.1177/0020764020939596
Journal Article	L. S. P. Babu, M.; Janardhanan, K.	2021	Prevalence of perceived stress, due to COVID-19 among faculties of Government Dental Colleges in Kerala, India	Cogent Psychology Vol 8(1), 2021, ArtID 1978635	https://dx.doi.org/10.1080/23311908.2021.1978635
Journal Article	N. S. Aslam, Kanwal; Ahmed, Ammar	2021	Exploring the impact of COVID-19-related fear, obsessions, anxiety and stress on psychological well-being among adults in Pakistan	The Journal of Mental Health Training, Education and Practice	https://dx.doi.org/10.1108/JMHTEP-10-2020-0074
Journal Article	F. Z. Ashraf, Gull; Nusrat, Aasia; Arif, Amna; Griffiths, Mark D.	2021	Correlates of psychological distress among Pakistani adults during the COVID-19 outbreak: Parallel and serial mediation analyses	Frontiers in Psychology Vol 12 2021, ArtID 647821	https://dx.doi.org/10.3389/fpsyg.2021.647821
Journal Article	N. S. Asadi, Fatemeh; Pourkhajooyi, Siroos; Mahdavifar, Masoomeh; Royani, Zahra; Salmani, Mahin	2020	Investigating the relationship between Corona anxiety and nursing care behaviors working in Corona's referral hospitals	Iranian Journal of Psychiatry and Clinical Psychology	https://dx.doi.org/10.32598/ijpcp.26.3476.1
Journal Article	S. G. Arpacioglu, Meltem; Cakiroglu, Suleyman	2021	Secondary traumatization outcomes and associated factors among the health care workers exposed to the COVID-19	International Journal of Social Psychiatry	https://dx.doi.org/10.1177/0020764020940742
Journal Article	D. Anzola; J. Limoges; J. McLean; N. J. Kolla	2022	Effects of the COVID-19 pandemic on the mental health of healthcare providers: A comparison of a psychiatric hospital and a general hospital	Frontiers in Psychiatry Vol 12 2022, ArtID 720693	https://dx.doi.org/10.3389/fpsyt.2021.720693
Journal Article	J. I. Anicama, Felipe; Pizarro, Ruth; Pineda, Carolina; Aguirre, Marivel; Vallenas, Francisco; Talla, Karina; Bruno, Brunela	2022	Psychometric properties of the Stress Scale for Transmissible Diseases" in times of COVID-19"	Behavioral Psychology	https://dx.doi.org/10.51668/bp.8322213s
Journal Article	J. R. H. Anderson, Jennifer L.; Trivedi, Madhukar H.	2021	School personnel and parents' concerns related to COVID-19 pandemic's impact related to schools	School Psychology Review	https://dx.doi.org/10.1080/2372966X.2020.1862626
Journal Article	A. Amerio; C. Stival; A. Lugo; T. Fanucchi; L. C. d'Oro; L. Iacoviello; A. Odone; D. Stuckler; A. Zucchi; G. Serafini; S. Gallus	2023	COVID-19 pandemic impact on mental health in a large representative sample of older adults from the Lombardy region, Italy	Journal of Affective Disorders	https://dx.doi.org/10.1016/j.jad.2023.01.006
Journal Article	A. Altan-Atalay; I. Tuncer; N. King; B. Onol; Y. Sozeri; S. Tezel	2023	Repetitive negative thinking during ambiguous situations: Interactive roles of looming cognitive style and intolerance of uncertainty	Journal of Behavior Therapy and Experimental Psychiatry	https://dx.doi.org/10.1016/j.jbtep.2023.101840
Journal Article	A. S. Alshehry; J. P. Cruz; N. Alquwez; A. F. Alsharari; H. M. Tork; J. U. Almazan; F. Alshammari; H. Alabdulaziz; F. Alsolami; R. B. Tumala; A. Al Thobaity; F. M. Alqahtani; E. Balay-Odao	2022	Predictors of nursing students' intention to receive COVID-19 vaccination: A multi-university study in Saudi Arabia	Journal of Advanced Nursing	https://dx.doi.org/10.1111/jan.15002
Journal Article	N. S. S. Almenaye, Ashraf Atta M.; Al-Mujaim, Fatma	2021	The Coronavirus Anxiety Syndrome Scale (CASS): Development and initial validation	North American Journal of Psychology
Journal Article	F. Aliverdi; Z. B. Jozani; N. Ghavidel; M. Qorbani; N. M. Khonsari; F. Mohamadi; M. Mohraz; Z. Mahmoodi	2022	Relationships among COVID-19 phobia, health anxiety, and social relations in women living with HIV in Iran: A path analysis	PLoS ONE Vol 17(10), 2022, ArtID e0275455	https://dx.doi.org/10.1371/journal.pone.0275455
Journal Article	M. Alegria; M. Cruz-Gonzalez; I. S. O'Malley; K. Alvarez; G. L. Stein; L. Fuentes; K. Eddington; C. Poindexter; S. L. Markle; A. N. Thorndike; L. Zhang; P. E. Shrout	2022	Role of social determinants in anxiety and depression symptoms during COVID-19: A longitudinal study of adults in North Carolina and Massachusetts	Behaviour Research and Therapy	https://dx.doi.org/10.1016/j.brat.2022.104102
Journal Article	J. S. Al-Rahimi; N. M. Nass; S. A. Hassoubah; D. Y. Wazqar; S. A. Alamoudi	2021	Levels and predictors of fear and health anxiety during the current outbreak of COVID-19 in immunocompromised and chronic disease patients in Saudi Arabia: A cross-sectional correlational study	PLoS ONE Vol 16(4), 2021, ArtID e0250554	https://dx.doi.org/10.1371/journal.pone.0250554
Journal Article	H. B. A.-S. Al-Ma'seb, Maha Meshari	2021	Sociodemographic variables and illness attitudes toward COVID-19 in Kuwait	Canadian Journal of Behavioural Science / Revue canadienne des sciences du comportement	https://dx.doi.org/10.1037/cbs0000264
Journal Article	G. A. E. Akgul, Derya	2021	Adolescents' and parents' anxiety during COVID-19: Is there a role of cyberchondriasis and emotion regulation through the Internet?	Current Psychology: A Journal for Diverse Perspectives on Diverse Psychological Issues	https://dx.doi.org/10.1007/s12144-020-01229-7
Journal Article	M. H. Ahn; J. Lee; S. Suh; S. Lee; H. J. Kim; Y.-W. Shin; S. Chung	2020	Application of the Stress and Anxiety to Viral Epidemics-6 (SAVE-6) and Coronavirus Anxiety Scale (CAS) to measure anxiety in cancer patient in response to COVID-19	Frontiers in Psychology Vol 11 2020, ArtID 604441	https://dx.doi.org/10.3389/fpsyg.2020.604441
Journal Article	S. H. S. Adams, Jason P.; Nagata, Jason M.; Park, M.; Brindis, Claire D.; Irwin, Charles E., Jr.	2022	Young adult anxiety or depressive symptoms and mental health service utilization during the COVID-19 pandemic	Journal of Adolescent Health	https://dx.doi.org/10.1016/j.jadohealth.2022.02.023
Journal Article	K. Adamczyk; D. Clark; J. Pradelok	2021	The Polish COVID Stress Scales: Considerations of psychometric functioning, measurement invariance, and validity	PLoS ONE Vol 16(12), 2021, ArtID e0260459	https://dx.doi.org/10.1371/journal.pone.0260459
Journal Article	M. Abdelghani; R. S. Mahdy; H. M. El-Gohari	2021	Health anxiety to COVID-19 virus infection and its relationship to quality of life in a sample of health care workers in Egypt: A cross-sectional study	Archives of Psychiatry and Psychotherapy	https://dx.doi.org/10.12740/APP/130304
Journal Article	M. aan het Rot; I. C. Baltariu; V. Enea	2023	Increased alcohol use to cope with COVID-19-related anxiety one year into the coronavirus pandemic	Nordic Studies on Alcohol and Drugs	https://dx.doi.org/10.1177/14550725221147111
Journal Article	C. J. C. Nicomedes; R. M. A. Avila	2020	An analysis on the panic during COVID-19 pandemic through an online form	Journal of Affective Disorders	https://dx.doi.org/10.1016/j.jad.2020.06.046
Journal Article	T. A. Leao, Mariana; Fraga, Silvia; Barros, Henrique	2021	What doubts, concerns and fears about COVID-19 emerged during the first wave of the pandemic?	Patient Education and Counseling	https://dx.doi.org/10.1016/j.pec.2020.11.002
Journal Article	K. M. H. Kent, Maggie L.; Riddle, David B.; Heesacker, Martin	2021	Tending the grapevine: A qualitative analysis of responses to a psychotherapist-in-training testing positive for COVID-19	Counselling Psychology Quarterly	https://dx.doi.org/10.1080/09515070.2020.1772724
Journal Article	S. Skalski; P. Uram; P. Dobrakowski; A. Kwiatkowska	2021	The link between ego-resiliency, social support, SARS-CoV-2 anxiety and trauma effects. Polish adaptation of the Coronavirus Anxiety Scale	Personality and Individual Differences Vol 171 2021, ArtID 110540	https://dx.doi.org/10.1016/j.paid.2020.110540
Journal Article	M. Horn; M. Wathelet; A. Amad; N. Martignene; T. Lathiere; K. Khelfaoui; M. Rousselle; O. El Qaoubii; F. Vuotto; K. Faure; C. Creupelandt; G. Vaiva; T. Fovet; F. D'Hondt	2023	Persistent physical symptoms after COVID-19 infection and the risk of Somatic Symptom Disorder	Journal of Psychosomatic Research	https://dx.doi.org/10.1016/j.jpsychores.2023.111172
Journal Article	A. Bilgin; G. Kesik; L. Ozdemir	2022	Biopsychosocial factors predicting pain among individuals experiencing the novel coronavirus disease (COVID-19)	Pain Management Nursing	https://dx.doi.org/10.1016/j.pmn.2021.11.001
Journal Article	M. Biermann; R. Vonderlin; D. Mier; M. Witthoft; J. Bailer	2021	Predictors of psychological distress and coronavirus fears in the first recovery phase of the coronavirus disease 2019 pandemic in Germany	Frontiers in Psychology Vol 12 2021, ArtID 678860	https://dx.doi.org/10.3389/fpsyg.2021.678860
Journal Article	B. Sakyi; F. A. Johnson	2022	A cross-sectional study of the psychological impact of the COVID-19 pandemic on camped refugees in Ghana	PLoS ONE Vol 17(11), 2022, ArtID e0277515	https://dx.doi.org/10.1371/journal.pone.0277515
Journal Article	J. Xu; J. Ou; S. Luo; Z. Wang; E. Chang; C. Novak; J. Shen; S. Zheng; Y. Wang	2020	Perceived social support protects lonely people against COVID-19 anxiety: A three-wave longitudinal study in China	Frontiers in Psychology Vol 11 2020, ArtID 566965	https://dx.doi.org/10.3389/fpsyg.2020.566965
Journal Article	Y. Wu; L. Kwakkenbos; R. S. Henry; M.-E. Carrier; M. Gagarine; S. Harb; A. Bourgeault; L. Tao; A. Carboni-Jimenez; Z. Negeri; S. Patten; S. J. Bartlett; L. Mouthon; J. Varga; A. Benedetti; B. D. Thombs	2021	Factors associated with fears due to COVID-19: A Scleroderma Patient-centered Intervention Network (SPIN) COVID-19 cohort study	Journal of Psychosomatic Research Vol 140 2021, ArtID 110314	https://dx.doi.org/10.1016/j.jpsychores.2020.110314
Journal Article	Z. Wang; S. Luo; J. Xu; Y. Wang; H. Yun; Z. Zhao; H. Zhan; Y. Wang	2021	Well-being reduces COVID-19 anxiety: A three-wave longitudinal study in China	Journal of Happiness Studies: An Interdisciplinary Forum on Subjective Well-Being	https://dx.doi.org/10.1007/s10902-021-00385-2
Journal Article	K. D. Vickery; P. J. Novotny; B. R. Ford; K. Lantz; S. Kavistan; D. Singh; V. Hernandez; I. G. Sia; M. L. Wieland	2022	Experiences of Hispanic safety net clinic patients with diabetes during the COVID-19 pandemic	The Science of Diabetes Self-management and Care	https://dx.doi.org/10.1177/26350106221076037
Journal Article	J. P. Trougakos; N. Chawla; J. M. McCarthy	2020	Working in a pandemic: Exploring the impact of COVID-19 health anxiety on work, family, and health outcomes	Journal of Applied Psychology	https://dx.doi.org/10.1037/apl0000739
Journal Article	A. M. Taylor; D. Page; J. A. Okely; J. Corley; M. Welstead; B. Skarabela; P. Redmond; T. C. Russ; S. R. Cox	2021	Impact of COVID-19 lockdown on psychosocial factors, health, and lifestyle in Scottish octogenarians: The Lothian Birth Cohort 1936 study	PLoS ONE Vol 16(6), 2021, ArtID e0253153	https://dx.doi.org/10.1371/journal.pone.0253153
Journal Article	O. A. G. Sychev, Tamara O.; Vindeker, Olga S.; Dovger, Maria A.; Titova Grandchamp, Victoria A.	2021	Optimism and fear of infection as predictors of observing stay-at-home recommendations during COVID-19 pandemic	Konsul'tativnaia psikhologiia i psikhoterapiia	https://dx.doi.org/10.17759/cpp.2021290303
Journal Article	E. P.-D. Solomonova, Claudia; Rapoport, Iris L.; Pennestri, Marie-Helene; Saad, Mysa; Kendzerska, Tetyana; Veissiere, Samuel Paul Louis; Godbout, Roger; Edwards, Jodi D.; Quilty, Lena; Robillard, Rebecca	2021	Stuck in a lockdown: Dreams, bad dreams, nightmares, and their relationship to stress, depression and anxiety during the COVID-19 pandemic	PLoS ONE Vol 16(11), 2021, ArtID e0259040	https://dx.doi.org/10.1371/journal.pone.0259040
Journal Article	S. Shiloh; S. Peleg; G. Nudelman	2021	Adherence to COVID-19 protective behaviors: A matter of cognition or emotion?	Health Psychology	https://dx.doi.org/10.1037/hea0001081
Journal Article	E. Saez-Clarke; J. S. Comer; A. Evans; A. R. Karlovich; L. C. Malloy; T. S. Peris; D. B. Pincus; H. Salem; J. Ehrenreich-May	2022	Fear of Illness & Virus Evaluation (FIVE) COVID-19 scales for children-parent/caregiver-report development and validation	Journal of Anxiety Disorders	https://dx.doi.org/10.1016/j.janxdis.2022.102586
Journal Article	D. E. B. Rodante, Melina S.	2020	The psychological impact of the COVID-19 pandemic on health professionals from Buenos Aires	Acta Psiquiatrica y Psicologica de America Latina
Journal Article	O. McBride; E. Bunting; O. Harkin; S. Butter; M. Shevlin; J. Murphy; L. Mason; T. K. Hartman; R. McKay; P. Hyland; L. Levita; K. M. Bennett; T. V. Stocks; J. Gibson-Miller; A. P. Martinez; F. Vallieres; R. P. Bentall	2022	Testing both affordability-availability and psychological-coping mechanisms underlying changes in alcohol use during the COVID-19 pandemic	PLoS ONE Vol 17(3), 2022, ArtID e0265145	https://dx.doi.org/10.1371/journal.pone.0265145
Journal Article	B. A. McArthur; N. Racine; S. McDonald; S. Tough; S. Madigan	2023	Child and family factors associated with child mental health and well-being during COVID-19	European Child & Adolescent Psychiatry	https://dx.doi.org/10.1007/s00787-021-01849-9
Journal Article	L. Lu; B. Contrand; M. Dupuy; L. Ramiz; C. Sztal-Kutas; E. Lagarde	2022	Mental and physical health among the French population before and during the first and second COVID-19 lockdowns: Latent class trajectory analyses using longitudinal data	Journal of Affective Disorders	https://dx.doi.org/10.1016/j.jad.2022.04.095
Journal Article	C. K.-G. Lowe, Janine; Ng, Cheuk F.; Gilbert, Trevor H.; Ross, Kharah M.	2023	COVID-19 pandemic mental health trajectories: Patterns from a sample of Canadians primarily recruited from Alberta and Ontario	Canadian Journal of Behavioural Science / Revue canadienne des sciences du comportement	https://dx.doi.org/10.1037/cbs0000313
Journal Article	A. S. Kwong; R. M. Pearson; M. J. Adams; K. Northstone; K. Tilling; D. Smith; C. Fawns-Ritchie; H. Bould; N. Warne; S. Zammit; D. J. Gunnell; P. A. Moran; N. Micali; A. Reichenberg; M. Hickman; D. Rai; S. Haworth; A. Campbell; D. Altschul; R. Flaig; A. M. McIntosh; D. A. Lawlor; D. Porteous; N. J. Timpson	2021	Mental health before and during the COVID-19 pandemic in two longitudinal UK population cohorts	The British Journal of Psychiatry	https://dx.doi.org/10.1192/bjp.2020.242
Journal Article	M. W. S. Gallagher, Lia J.; Richardson, Angela L.; Long, Laura J.	2022	Six month trajectories of COVID-19 experiences and associated stress, anxiety, depression, and impairment in American adults	Cognitive Therapy and Research	https://dx.doi.org/10.1007/s10608-021-10277-7
Journal Article	N. Feter; E. Caputo; J. Leite; E. Smith; I. Doring; J. Cassuriaga; F. Delpino; C. Huckembeck; R. Alt; F. Reichert; M. da Silva; J. Coombes; A. Rombaldi	2022	Depression and anxiety symptoms remained elevated after 10 months of the COVID-19 pandemic in southern Brazil: Findings from the PAMPA cohort	Public Health	https://dx.doi.org/10.1016/j.puhe.2021.12.019
Journal Article	T. M. Elmer, Kieran; Stadtfeld, Christoph	2020	Students under lockdown: Comparisons of students' social networks and mental health before and during the COVID-19 crisis in Switzerland	PLoS ONE Vol 15(7), 2020, ArtID e0236337	https://dx.doi.org/10.1371/journal.pone.0236337
Journal Article	K. Brosch; T. Meller; J.-K. Pfarr; F. Stein; S. Schmitt; K. G. Ringwald; L. Waltemate; H. Lemke; K. Thiel; E. Schrammen; C. Hulsmann; S. Meinert; K. Dohm; E. J. Leehr; N. Opel; A. Krug; U. Dannlowski; I. Nenadic; T. Kircher	2022	Which traits predict elevated distress during the Covid-19 pandemic? Results from a large, longitudinal cohort study with psychiatric patients and healthy controls	Journal of Affective Disorders	https://dx.doi.org/10.1016/j.jad.2021.10.017
Journal Article	A. Bonsu; P. Walker; J. Edey; P. Rea; D. Kaski; A. Kheradmand; Y. Saman; J. Staab; Q. Arshad	2021	Time to consider the role of rationalisation in health psychology	Public Health	https://dx.doi.org/10.1016/j.puhe.2021.05.013
Journal Article	S. Taylor; A. Fong; G. J. Asmundson	2021	Predicting the severity of symptoms of the COVID Stress Syndrome from personality traits: A prospective network analysis	Frontiers in Psychology Vol 12 2021, ArtID 632227	https://dx.doi.org/10.3389/fpsyg.2021.632227
Journal Article	T. K. Rosman, Martin; Steinmetz, Holger; Chasiotis, Anita; Wedderhoff, Oliver; Betsch, Cornelia; Bosnjak, Michael	2021	Will COVID-19-related economic worries superimpose health worries, reducing nonpharmaceutical intervention acceptance in Germany? A prospective pre-registered study	International Journal of Psychology	https://dx.doi.org/10.1002/ijop.12753
Journal Article	K. M. T. Reitz, Lauren; Smith, Clair N.; Campwala, Insiyah K.; Owoc, Maryanna S.; Downs-Canner, Stephanie M.; Diego, Emilia J.; Switzer, Galen E.; Rosengart, Matthew R.; Myers, Sara P.	2021	Healthcare providers' perceived support from their organization is associated with lower burnout and anxiety amid the COVID-19 pandemic	PLoS ONE Vol 16(11), 2021, ArtID e0259858	https://dx.doi.org/10.1371/journal.pone.0259858
Journal Article	N. S. Kawakami, Natsu; Kuroda, Reiko; Tsuno, Kanami; Imamura, Kotaro	2021	The effects of downloading a government-issued COVID-19 contact tracing app on psychological distress during the pandemic among employed adults: Prospective study	JMIR Mental Health Vol 8(1), 2021, ArtID e23699	https://dx.doi.org/10.2196/23699
Journal Article	S. Swed; F. Kashkash; S. Shoib; N. Shaheen; M. N. Nasif; K. R. Motawea; A. S. ElHawary; Y. H. AbdelQadir; M. M. Patwary; H. Alibrahim; B. Sawaf; L. T. Khairy; A. Bakkour; A. H. H. Muwaili; D. H. H. Muwaili; F. A. A. Abdelmajid; N. K. H. Elkalagi; M. Elsayed; E. M. s. Ahmed; A. Khouri	2022	Anxiety and depression among patient's companions during admission to the ICU in the Omicron wave of COVID-19: A cross-sectional study in Aleppo University Hospital	PLoS ONE Vol 17(10), 2022, ArtID e 0273900	https://dx.doi.org/10.1371/journal.pone.0273900
Journal Article	H. A. A. B. Sinawi, Naser; Al-Mahrouqi, Tamadhir; Al Ghailani, Abdullah; McCall, Roopa K.; Sultan, Alya; Al Sabti, Hilal; Al Maniri, Abdullah; Murthi Panchatcharam, Sathiya; Al-Alawi, Mohammed	2021	Predictors of psychological distress among the public in Oman amid coronavirus disease 2019 pandemic: A cross-sectional analytical study	Psychology, Health & Medicine	https://dx.doi.org/10.1080/13548506.2020.1842473
Journal Article	L. P. Sharma; S. Balachander; A. Thamby; M. Bhattacharya; C. Kishore; V. Shanbhag; J. T. Sekharan; J. C. Narayanaswamy; S. S. Arumugham; J. Y. Reddy	2021	Impact of the COVID-19 pandemic on the short-term course of obsessive-compulsive disorder	Journal of Nervous and Mental Disease	https://dx.doi.org/10.1097/NMD.0000000000001318
Journal Article	M. Samushiya; S. Kryzhanovsky; A. Ragimova; T. Berishvili; S. Chorbinskaya; E. Ivannikova	2022	Psychoemotional disorders and sleep impairments in patients with COVID-19	Neuroscience and Behavioral Physiology	https://dx.doi.org/10.1007/s11055-022-01229-z
Journal Article	D. P. Sahu; S. K. Pradhan; D. P. Sahoo; S. Patra; A. K. Singh; B. K. Patro	2021	Fear and anxiety among COVID-19 screening clinic beneficiaries of a tertiary care hospital of Eastern India	Asian Journal of Psychiatry Vol 57 2021, ArtID 102543	https://dx.doi.org/10.1016/j.ajp.2020.102543
Journal Article	S. K. Mistry; A. R. M. M. Ali; U. N. Yadav; S. Das; N. Akter; M. Huda; S. Hadisuyatmana; S. Rahman; D. Lim; M. M. Rahman	2022	COVID-19 related anxiety and its associated factors: A cross-sectional study on older adults in Bangladesh	BMC Psychiatry Vol 22 2022, ArtID 737	https://dx.doi.org/10.1186/s12888-022-04403-2
Journal Article	A. A. Khan; F. S. Lodhi; U. Rabbani; Z. Ahmed; S. Abrar; S. Arshad; S. Irum; M. I. Khan	2021	Impact of coronavirus disease (COVID-19) pandemic on psychological well-being of the Pakistani general population	Frontiers in Psychiatry Vol 11 2021, ArtID 564364	https://dx.doi.org/10.3389/fpsyt.2020.564364
Journal Article	K. Kef	2021	COVID-19: The level of knowledge, anxiety and symptom presentation	Psychology Research and Behavior Management Vol 14 2021, ArtID 541-548	https://dx.doi.org/10.2147/PRBM.S307050
Journal Article	N. Jokic-Begic; A. Lauri Korajlija; U. Mikac	2020	Cyberchondria in the age of COVID-19	PLoS ONE Vol 15(12), 2020, ArtID e0243704	https://dx.doi.org/10.1371/journal.pone.0243704
Journal Article	L. Garcia-Fernandez; V. Romero-Ferreiro; S. Padilla; G. Lahera; R. Rodriguez-Jimenez	2022	Different emotional profile of health care staff and general population during the COVID-19 outbreak	Psychological Trauma: Theory, Research, Practice, and Policy	https://dx.doi.org/10.1037/tra0001024
Journal Article	M. Costantini; K. E. Sleeman; C. Peruselli; I. J. Higginson	2020	Response and role of palliative care during the COVID-19 pandemic: A national telephone survey of hospices in Italy	Palliative Medicine	https://dx.doi.org/10.1177/0269216320920780
Journal Article	S. Carmel; Y. G. Bachner; E. Cohn-Schwartz	2022	Psychological reactions to the coronavirus pandemic: A comparative study of Holocaust survivors and other older adults in Israel	BMC Psychiatry Vol 22 2022, ArtID 438	https://dx.doi.org/10.1186/s12888-022-04052-5
Journal Article	I. Burstyn; T. B. Huynh	2021	Experiences of coping with the first wave of COVID-19 epidemic in Philadelphia, PA: Mixed methods analysis of a cross-sectional survey of worries and symptoms of mood disorders	PLoS ONE Vol 16(10), 2021, ArtID e0258213	https://dx.doi.org/10.1371/journal.pone.0258213
Journal Article	A. Rashid; K. Faisal	2020	Pandemic anxiety and its correlates among young doctors working frontline in Pakistan	Global Mental Health Vol 7 2020, ArtID e27	https://dx.doi.org/10.1017/gmh.2020.22
Journal Article	L. D. Konduru, Nishant; Kothari-Speakman, Gargi; Behura, Ajit Kumar	2022	Experiencing the COVID-19 pandemic as a healthcare provider in rural Dhanbad, India: An interpretative phenomenological analysis	PLoS ONE Vol 17(8), 2022, ArtID e0273573	https://dx.doi.org/10.1371/journal.pone.0273573
Journal Article	S. S. Gholamzad, Narges; Danesh, Shiva; Ranjbar, Hadi; Zarei, Mahsa	2021	Analyzing the elderly's quarantine-related experiences in the COVID-19 pandemic	Salmand: Iranian Journal of Ageing	https://dx.doi.org/10.32598/sija.16.1.2083.3
Journal Article	N. Galehdar; A. Kamran; T. Toulabi; H. Heydari	2020	Exploring nurses' experiences of psychological distress during care of patients with COVID-19: A qualitative study	BMC Psychiatry Vol 20 2020, ArtID 489	https://dx.doi.org/10.1186/s12888-020-02898-1
Journal Article	B. Saetrevik	2021	Realistic expectations and prosocial behavioural intentions to the early phase of the COVID-19 pandemic in the Norwegian population	Collabra: Psychology Vol 7(1), 2021, ArtID 18698	https://dx.doi.org/10.1525/collabra.18698
Journal Article	A. Miles; M. Andiappan; L. Upenieks; C. Orfanidis	2021	Using prosocial behavior to safeguard mental health and foster emotional well-being during the COVID-19 pandemic: A registered report protocol for a randomized trial	PLoS ONE Vol 16(1), 2021, ArtID e0245865	https://dx.doi.org/10.1371/journal.pone.0245865
Journal Article	S. M. Kowall; J. L. Sommer; K. A. Reynolds; N. Mota; R. El-Gabalawy	2023	Sleep disturbance during COVID-19: Correlates and predictive ability for mental health symptomatology in a Canadian online sample	General Hospital Psychiatry	https://dx.doi.org/10.1016/j.genhosppsych.2023.01.002
Journal Article	O. K. Kizilkurt; A. Yilmaz; C. O. Noyan; N. Dilbaz	2021	Health anxiety during the early phases of COVID-19 pandemic in Turkey and its relationship with postpandemic attitudes, hopelessness, and psychological resilience	Perspectives in Psychiatric Care	https://dx.doi.org/10.1111/ppc.12646
Journal Article	R. C. Cox; S. C. Jessup; M. J. Luber; B. O. Olatunji	2020	Pre-pandemic disgust proneness predicts increased coronavirus anxiety and safety behaviors: Evidence for a diathesis-stress model	Journal of Anxiety Disorders Vol 76 2020, ArtID 102315	https://dx.doi.org/10.1016/j.janxdis.2020.102315
Journal Article	J. Corley; J. A. Okely; A. M. Taylor; D. Page; M. Welstead; B. Skarabela; P. Redmond; S. R. Cox; T. C. Russ	2021	Home garden use during COVID-19: Associations with physical and mental wellbeing in older adults	Journal of Environmental Psychology Vol 73 2021, ArtID 101545	https://dx.doi.org/10.1016/j.jenvp.2020.101545
Journal Article	S. T. Parsons, Ana; Lim, Michele C.; Songco, Annabel; Fox, Elaine	2022	Data and protocol for the Oxford Achieving Resilience during COVID-19 (ARC) study	Journal of Open Psychology Data Vol 10(1), 2022, ArtID 4	https://dx.doi.org/10.5334/jopd.56
Journal Article	M. R. Daly, Eric	2023	Acute and longer-term psychological distress associated with testing positive for COVID-19: Longitudinal evidence from a population-based study of US adults	Psychological Medicine	https://dx.doi.org/10.1017/S003329172100324X
Journal Article	M. Cottin; C. Hernandez; C. Nunez; N. Labbe; Y. Quevedo; A. Davanzo; A. Behn	2021	What if we get sick?": Spanish adaptation and validation of the fear of illness and virus evaluation scale in a non-clinical sample exposed to the COVID-19 pandemic"	Frontiers in Psychology Vol 12 2021, ArtID 590283	https://dx.doi.org/10.3389/fpsyg.2021.590283
Journal Article	A. J. Munk; N. M. Schmidt; N. Alexander; K. Henkel; J. Hennig	2020	Covid-19-Beyond virology: Potentials for maintaining mental health during lockdown	PLoS ONE Vol 15(8), 2020, ArtID e0236688	https://dx.doi.org/10.1371/journal.pone.0236688
Journal Article	K. A. O. Knowles, Bunmi O.	2021	Anxiety and safety behavior usage during the COVID-19 pandemic: The prospective role of contamination fear	Journal of Anxiety Disorders Vol 77 2021, ArtID 102323	https://dx.doi.org/10.1016/j.janxdis.2020.102323
Journal Article	G. S. S. Hafstad, Sjur Skjorshammer; Wentzel-Larsen, Tore; Augusti, Else-Marie	2022	Changes in adolescent mental and somatic health complaints throughout the COVID-19 pandemic: A three-wave prospective longitudinal study	Journal of Adolescent Health	https://dx.doi.org/10.1016/j.jadohealth.2022.05.009
Journal Article	G. Gutman; M. Karbakhsh; H. G. Stewart	2022	Abuse of marginalized older adults during COVID-19: Proxy findings from the Canadian longitudinal study on aging	GeroPsych: The Journal of Gerontopsychology and Geriatric Psychiatry	https://dx.doi.org/10.1024/1662-9647/a000301
Journal Article	M. S. Twardawski, Lena; Thielmann, Isabel	2021	Three pillars of physical distancing: Anxiety, prosociality, and rule compliance during the COVID-19 pandemic	Collabra: Psychology Vol 7(1), 2021, ArtID 22511	https://dx.doi.org/10.1525/collabra.22511
Journal Article	C. Willis; T. Chalder	2021	Concern for Covid-19 cough, fever and impact on mental health. What about risk of Somatic Symptom Disorder?	Journal of Mental Health	10.1080/09638237.2021.1875418
Journal Article	P. Tyrer	2020	COVID-19 health anxiety	World Psychiatry	10.1002/wps.20798
Journal Article	B. Ranque	2021	To call a spade a spade	Revue De Medecine Interne	10.1016/j.revmed.2021.06.001
Journal Article	N. Prieto; P. Vignaud; R. Darbon; E. Cheucle; J. M. Philippe	2022	An appropriate and reactive response to the repeated waves of the COVID-19 pandemic by the national medico-psychological network (CUMP) in France	International Journal of Social Psychiatry	10.1177/0020764021997492
Journal Article	D. W. L. Ng; F. H. F. Chan; T. J. Barry; C. Lam; C. Y. Chong; H. C. S. Kok; Q. Y. Liao; R. Fielding; W. W. T. Lam	2020	Psychological distress during the 2019 Coronavirus Disease (COVID-19) pandemic among cancer survivors and healthy controls	Psycho-Oncology	10.1002/pon.5437
Journal Article	K. Liu	2020	How I faced my coronavirus anxiety	Science	10.1126/science.367.6484.1398
Journal Article	B. J. Limandri	2020	Pandemic Anxiety How Can I Help?	Journal of Psychosocial Nursing and Mental Health Services	10.3928/02793695-20200616-02
Journal Article	S. A. Lee	2020	Measuring coronaphobia: the psychological basis of the Coronavirus Anxiety Scale	Dusunen Adam-Journal of Psychiatry and Neurological Sciences	10.14744/dajpns.2020.00069
Journal Article	I. Karahan	2020	The COVID-19 anxiety of hospitalised patients in a palliative care unit	International Journal of Palliative Nursing	10.12968/ijpn.2020.26.6.267
Journal Article	N. M. Gokmen; O. K. Tuncel; G. Bogatekin; G. Bulut; S. Demir; A. Gelincik; C. T. Dalgic; D. Mungan	2021	Psychiatric and Clinical Characteristics of Hereditary Angioedema Patients Who Experienced Attacks During COVID-19	Journal of Investigational Allergology and Clinical Immunology	10.18176/jiaci.0701
Journal Article	G. A. Gellert; T. E. Gellert	2022	Contextual wellness in the age of COVID-19: Managing disproportionate pandemic anxiety and stress in Australia, Singapore and other nations achieving disease control success COMMENT	Health Promotion Journal of Australia	10.1002/hpja.571
Journal Article	M. A. Fullana; S. A. Littarelli	2021	Covid-19, anxiety, and anxiety-related disorders	European Neuropsychopharmacology	10.1016/j.euroneuro.2021.05.008
Journal Article	M. Frischherz	2020	Finding Pleasure in the Pandemic: Or, Confronting COVID-19 Anxiety through Queer Feminist Pleasure Politics	Qed-a Journal in Glbtq Worldmaking
Journal Article	J. G. Fiedorowicz	2020	New challenges in the COVID-19 pandemic	Journal of Psychosomatic Research	10.1016/j.jpsychores.2020.110123
Journal Article	J. Everts	2020	The dashboard pandemic	Dialogues in Human Geography	10.1177/2043820620935355
Journal Article	B. Duman; O. Herdi; R. S. Ilhan; B. Colak	2020	COVID-19 Pandemic Associated Misinterpretation of Somatic Sensations: A Model for Mind-Body Interaction	Noropsikiyatri Arsivi-Archives of Neuropsychiatry	10.29399/npa.27379
Journal Article	M. C. DeSoto	2023	Is a Genetic Diathesis for Poor Nutrition Becoming More Crucial Due to the Uniformity of COVID Social Stress?	Nutrients	10.3390/nu15040960
Journal Article	B. J. Christian	2023	Translational research-Sustaining pediatric nursing excellence when confronted with the COVID-19 pandemic: Anxiety and stress among parents, children, and pediatric nurses	Journal of Pediatric Nursing-Nursing Care of Children & Families	10.1016/j.pedn.2022.12.021
Journal Article	S. Chadha	2020	'COVID-19 pandemic' anxiety-induced Takotsubo cardiomyopathy	Qjm-an International Journal of Medicine	10.1093/qjmed/hcaa135
Journal Article	L. Botstein	2020	Post-Pandemic Anxieties: Contemplating the Prospect that Classical Music Culture Might Disappear	Musical Quarterly	10.1093/musqtl/gdaa011
Journal Article	G. J. G. Asmundson; S. Taylor	2020	How health anxiety influences responses to viral outbreaks like COVID-19: What all decision-makers, health authorities, and health care professionals need to know	Journal of Anxiety Disorders	10.1016/j.janxdis.2020.102211
Journal Article	M. Agius	2021	COVID-19, ANXIETY, AND FEAR	Psychiatria Danubina
Journal Article	M. C. DeSoto	2023	Is a Genetic Diathesis for Poor Nutrition Becoming More Crucial Due to the Uniformity of COVID Social Stress?	Nutrients	https://dx.doi.org/10.3390/nu15040960
Journal Article	G. J. G. Asmundson; S. Taylor	2020	How health anxiety influences responses to viral outbreaks like COVID-19: What all decision-makers, health authorities, and health care professionals need to know	Journal of Anxiety Disorders	https://dx.doi.org/10.1016/j.janxdis.2020.102211
Journal Article	C. Willis; T. Chalder	2021	Concern for Covid-19 cough, fever and impact on mental health. What about risk of Somatic Symptom Disorder?	Journal of Mental Health	https://dx.doi.org/10.1080/09638237.2021.1875418
Journal Article	C. Willis; T. Chalder	2021	Concern for Covid-19 cough, fever and impact on mental health. What about risk of Somatic Symptom Disorder?	Journal of Mental Health	https://dx.doi.org/10.1080/09638237.2021.1875418
Journal Article	B. K. Wiederhold	2021	How Technology Can Help Post-COVID Anxiety: A Call to Action	Cyberpsychology, behavior and social networking	https://dx.doi.org/10.1089/cyber.2021.29217.editorial
Journal Article	B. K. Wiederhold	2021	How Technology Can Help Post-COVID Anxiety: A Call to Action	Cyberpsychology, behavior and social networking	https://dx.doi.org/10.1089/cyber.2021.29217.editorial
Journal Article	J. Samochowiec	2022	Editorial	Archives of Psychiatry and Psychotherapy	https://dx.doi.org/10.12740/APP/157046
Journal Article	B. Ranque	2021	[To call a spade a spade]	Revue de Medecine Interne	https://dx.doi.org/10.1016/j.revmed.2021.06.001
Journal Article	N. Prieto; P. Vignaud; R. Darbon; E. Cheucle; J. M. Philippe	2022	An appropriate and reactive response to the repeated waves of the COVID-19 pandemic by the national medico-psychological network (CUMP) in France	International Journal of Social Psychiatry	https://dx.doi.org/10.1177/0020764021997492
Journal Article	N. Prieto; P. Vignaud; R. Darbon; E. Cheucle; J. M. Philippe	2022	An appropriate and reactive response to the repeated waves of the COVID-19 pandemic by the national medico-psychological network (CUMP) in France	The International journal of social psychiatry	https://dx.doi.org/10.1177/0020764021997492
Journal Article	C. Piotrowski	2021	Editorial: The assessment of 'Health Anxiety' in the context of COVID-19: Select tests and measures	Journal of Projective Psychology & Mental Health
Journal Article	H. A. Nasrallah	2020	During a viral pandemic, anxiety is endemic: The psychiatric aspects of COVID-19	Current Psychiatry
Journal Article	V. D. Miron; M. Craiu	2022	Fear of illness versus sense of freedom	Journal of Contemporary Clinical Practice	https://dx.doi.org/10.18683/2022/1077
Journal Article	S. A. Lee	2020	Measuring coronaphobia: The psychological basis of the Coronavirus Anxiety Scale	Dusunen Adam - The Journal of Psychiatry and Neurological Sciences	https://dx.doi.org/10.14744/DAJPNS.2020.00069
Journal Article	H. G. Koenig	2023	Collaborative care, physician training, Balint groups, burnout, and somatic symptom disorder	International Journal of Psychiatry in Medicine	https://dx.doi.org/10.1177/00912174231166556
Journal Article	M. C. DeSoto	2023	Is a Genetic Diathesis for Poor Nutrition Becoming More Crucial Due to the Uniformity of COVID Social Stress?	Nutrients	https://dx.doi.org/10.3390/nu15040960
Journal Article	G. J. G. Asmundson; S. Taylor	2020	How health anxiety influences responses to viral outbreaks like COVID-19: What all decision-makers, health authorities, and health care professionals need to know	Journal of Anxiety Disorders	https://dx.doi.org/10.1016/j.janxdis.2020.102211
Journal Article	G. J. Asmundson; S. Taylor	2020	How health anxiety influences responses to viral outbreaks like COVID-19: What all decision-makers, health authorities, and health care professionals need to know	Journal of Anxiety Disorders Vol 71 2020, ArtID 102211	https://dx.doi.org/10.1016/j.janxdis.2020.102211
Journal Article	S. P. Stewart	2023	Predictors of depression during the COVID-19 global pandemic when using social media platforms	Dissertation Abstracts International: Section B: The Sciences and Engineering
Journal Article	D. L. Simonton	2022	From simulation anxiety to COVID-19 anxiety: The perceptions of pre-licensure nursing students to utilizing brief mindfulness interventions as a coping mechanism	Dissertation Abstracts International: Section B: The Sciences and Engineering
Journal Article	E. Murphy	2023	A social psychological investigation of community sentiment toward COVID-19 mitigation policies in the justice system	Dissertation Abstracts International: Section B: The Sciences and Engineering
Journal Article	N. B. Hernandez	2023	The impact of COVID-19 on student academic performance	Dissertation Abstracts International: Section B: The Sciences and Engineering
Journal Article	C. R. French	2023	Resilience as a moderator between anxiety sensitivity and health anxiety during the COVID-19 pandemic	Dissertation Abstracts International: Section B: The Sciences and Engineering
Journal Article	J. Baylis-Satcher	2023	Exploring the relationship between hygiene and motivator factors relating to teacher's intended retention in title i South Mississippi schools: A quantitative study	Dissertation Abstracts International: Section B: The Sciences and Engineering
Journal Article	T. DeBerry	2023	Pandemic anxiety: Federal government employees' perceptions of teleworking stress related to COVID-19	Dissertation Abstracts International Section A: Humanities and Social Sciences
Journal Article	N. Carnahan	2022	Coping with COVID-19: Predictors and mediators of anxiety and depression during the pandemic	Dissertation Abstracts International: Section B: The Sciences and Engineering
Journal Article	G. Vogel	2022	Treated in an intensive care unit: How patients and their families experience and manage their situation	Dissertation Abstracts International: Section B: The Sciences and Engineering
Journal Article	Z. N. Ahmad	2023	Investigating young adult cancer survivors' perspectives on the future and interpersonal relationships	Dissertation Abstracts International: Section B: The Sciences and Engineering
Journal Article	A. Hutson Chatham	2022	Undergraduate students' perspectives on mental health services, resources, and supports during COVID-19: A qualitative dissertation	Dissertation Abstracts International: Section B: The Sciences and Engineering
Journal Article	Anonymous	2021	Eighth Annual Scientific Conference of the European Association of Psychosomatic Medicine (EAPM)	Journal of Psychosomatic Research	https://dx.doi.org/10.1016/j.jpsychores.2021.110447
Journal Article	D. Smirnova; T. Syunyakov; A. Pavlichenko; D. Bragin; I. Fedotov; V. Filatova; Y. Ignatenko; N. Kuvshinova; E. Prokopenko; D. Romanov; A. Spikina; A. Yashikhina; P. Morozov; K. N. Fountoulakis	2021	Interactions between anxiety levels and life habits changes in general population during the pandemic lockdown: Decreased physical activity, falling asleep late and internet browsing about Covid-19 are risk factors for anxiety, whereas social media use is not	Psychiatria Danubina
Journal Article	A. R. Ziello; O. Moreggia; D. Di Giulio Cesare; G. Servillo; P. Candelaresi; M. Di Giovanni; S. Barbato; V. Andreone; G. Maniscalco	2022	Managementmodel of Sars-Cov-2 Vaccination in a Cohort of Fragile Patients with Multiple Sclerosis	Neurological Sciences	https://dx.doi.org/10.1007/s10072-022-06531-9
Journal Article	E. Yilmaz; B. Akinci; G. Utku; E. Erdinc; I. Atmaca; E. N. Gurlek	2021	An online functional assessment experience in individuals over 65+ during Covid 19 pandemics: Physiotherapist opinion & participant opinion	European Journal of Cardiovascular Nursing	https://dx.doi.org/10.1093/eurjcn/zvab060.140
Journal Article	V. Yeager; W. Hu; M. Abdallah; J. Nguyen; H. Maiyuran; E. D. Kim; C. M. Nakamura; H. Yamamoto; M. Haddad; R. Suddath	2022	2.12 Contextualization of COVID-19 Anxiety Stressors of Child and Adolescents Patients During Acute Psychiatric Treatment	Journal of the American Academy of Child and Adolescent Psychiatry	https://dx.doi.org/10.1016/j.jaac.2022.09.156
Journal Article	S. Yazici	2022	A new part of life covid: female sexual dysfunction	Journal of Sexual Medicine	https://dx.doi.org/10.1016/j.jsxm.2022.10.131
Journal Article	S. Yazici	2022	A new part of life covid: female sexual dysfunction	Journal of Sexual Medicine	https://dx.doi.org/10.1016/j.jsxm.2022.08.094
Journal Article	K. Westcott; F. Wilkins; M. Chancellor; A. Anderson; S. Doe; C. Echevarria; S. J. Bourke	2021	The impact of COVID-19 shielding on the wellbeing, mental health and treatment adherence of adults with cystic fibrosis (CF)	Thorax	https://dx.doi.org/10.1136/thorax-2020-BTSabstracts.267
Journal Article	K. Westcott; F. Wilkins; M. Chancellor; A. Anderson; S. Doe; C. Echevarria; S. J. Bourke	2021	The impact of covid-19 shielding on the Wellbeing, mental health and treatment Adherence of adults with cystic fibrosis (cf)	Thorax	https://dx.doi.org/10.1136/thorax-2020-BTSabstracts.267
Journal Article	M. Vouros; P. Koutoukoglou; E. Jelastopulu	2022	The psychological impact of COVID-19 pandemic on healthcare professionals: A cross-sectional study	European Psychiatry	https://dx.doi.org/10.1192/j.eurpsy.2022.1279
Journal Article	V. Vijay; Sharanabasappa; B. G. Varsha; S. Hebbar; S. Vinodhini	2022	A Cross sectional Study correlating wellness and anxiety in Covid-19 pandemic	Indian Journal of Psychiatry
Journal Article	C. L. Vaughan; B. L. Stangl; J. W. Luk; M. L. Schwandt; R. Momenan; D. Goldman; N. Diazgranados; A. J. Waters; V. A. Ramchandani	2022	The Impact of Demographic Factors on Alcohol Consumption and Related Outcomes during the Covid-19 Pandemic	Alcoholism: Clinical and Experimental Research	https://dx.doi.org/10.1111/acer.14833
Journal Article	M. Valverde Barea; A. Espana Osuna; P. Vargas Melero; M. Solis	2022	When the virus decompensated the neurosis." About a case"	European Psychiatry	https://dx.doi.org/10.1192/j.eurpsy.2022.1337
Journal Article	R. Unger; R. F. Hamm; J. E. Triebwasser; K. K. Trout; L. D. Levine; C. D. Dolin	2022	Racial disparities in acceptability of maternal influenza and COVID-19 vaccination	American Journal of Obstetrics and Gynecology	https://dx.doi.org/10.1016/j.ajog.2021.11.508
Journal Article	W. Tong; L. Sekiguchi; J. Birk; D. Roh; S. Park; J. Claassen; D. Edmondson; S. Agarwal	2021	Associations of positive and negative psychological factors with fear of COVID-19 among racially and ethnically diverse cardiac arrest survivors	Neurology. Conference: 73rd Annual Meeting of the American Academy of Neurology, AAN
Journal Article	A. Tkhostov; E. Rasskazova; O. Tikhomandritskaya	2022	Cognitive and emotional factors of the subjective readiness to vaccination against coronavirus in Russia	European Psychiatry	https://dx.doi.org/10.1192/j.eurpsy.2022.1246
Journal Article	M. Thilakarathna; S. Wijayawardhana; A. Sadikeen; A. Fernando	2021	Organizing pneumonia in a post-partum mother; a rare presentation of SLE	Respirology	https://dx.doi.org/10.1111/resp.14150
Journal Article	T. Teague; A. Debian; M. Kokonda; S. Malhotra; E. Arentson-Lantz; F. Shaib; S. Nowakowski	2022	Association of Poor Sleep with Stress, Anxiety, Emotional Support, Social Isolation, and Depression during the Covid-19 Pandemic	Sleep	https://dx.doi.org/10.1093/sleep/zsac079.677
Journal Article	O. Tanriverdi	2021	1605P Being a medical oncologist during the COVID-19 pandemic: Perception, expectations and concerns. OATH study	Annals of Oncology	https://dx.doi.org/10.1016/j.annonc.2021.08.1598
Journal Article	A. Sullivan	2022	Immunodeficient Paediatric Patients Transitioned to Scig by Telehealth during the Covid19 Pandemic	Internal Medicine Journal	https://dx.doi.org/10.1111/imj.15894
Journal Article	J. Strawn; J. Mills; H. Schroeder; Z. Neptune; A. Specht; S. Keeshin	2022	Severe Acute Respiratory Syndrome Coronavirus-2 (SARS-CoV-2) Infection and Long COVID" in Adolescents With Anxiety Disorders: A Prospective Longitudinal Study"	Neuropsychopharmacology	https://dx.doi.org/10.1038/s41386-022-01484-1
Journal Article	Z. E. Stratman; R. H. Hyzer; M. A. Moreno	2022	142. Content and Linguistic Analysis of COVID-19 Tweets on One University's Twitter Page	Journal of Adolescent Health	https://dx.doi.org/10.1016/j.jadohealth.2022.01.059
Journal Article	J. Stojanov; A. Stojanov	2022	Quality of sleep and health-related quality of life among health care professionals treating patients with coronavirus disease-19	European Psychiatry	https://dx.doi.org/10.1192/j.eurpsy.2022.965
Journal Article	M. Spahnie; A. Matthews; D. Kiss; L. Jones; C. Copen; J. Rushmore; K. Bernstein; J. Ricks; W. Miller; A. Norris Turner	2021	Changes in sexual behavior during COVID-19 among men who have sex with men in a sexual network study	Sexually Transmitted Infections	https://dx.doi.org/10.1136/sextrans-2021-sti.299
Journal Article	L. Sokolova; A. Fedin; E. Solovyeva; K. Badalyan	2021	COVID-19 anxiety disorders: Psychological and biochemical aspects	European Journal of Neurology	https://dx.doi.org/10.1111/ene.14975
Journal Article	W. R. Smith; B. Jaworowski; S. Johnson; T. Lipato; D. M. Sop	2020	COVID Symptoms and COVID Anxiety in Sickle Cell Disease	Blood	https://dx.doi.org/10.1182/blood-2020-143054
Journal Article	W. R. Smith; B. Jaworowski; S. Johnson; T. Lipato; D. M. Sop	2020	COVID symptoms and COVID anxiety in sickle cell disease	Blood	https://dx.doi.org/10.1182/blood-2020-143054
Journal Article	C. Sit; I. Effiong; A. Redway; A. Pratt; A. M. Cerato; C. Q. Wu; H. Hogan; M. Bradley	2021	P39.08 The Effect of COVID-19 on Anxiety in Canadian Lung Cancer Patients	Journal of Thoracic Oncology	https://dx.doi.org/10.1016/j.jtho.2021.01.808
Journal Article	J. Singh; N. L. Edwards	2021	Gout management and outcomes during the COVID-19 pandemic in late 2020-2021: A cross-sectional internet survey	Arthritis and Rheumatology	https://dx.doi.org/10.1002/art.41966
Journal Article	P. Simor; N. Bathori; B. Polner; R. Sifuentes-Ortega; A. Van Roy; A. Albajara Saenz; A. Luque Gonzalez; O. Benkirane; T. Nagy; P. Peigneux	2020	Nights and days during the COVID-19 pandemic: A two weeks study on day-to-day associations between subjective sleep quality and mental complaints	Journal of Sleep Research. Conference: 25th Congress of the European Sleep Research Society, ESRS	https://dx.doi.org/10.1111/jsr.13181
Journal Article	D. S. Sigorski; P. Sobczuk; K. Kuc; M. Osmola; A. Walerzak; T. Ciszewski; S. Kopec; K. Hryn; P. Rutkowski; R. Stec; L. Bodnar	2020	Coronavirus or cancer: What are oncological patients most afraid of?	Annals of Oncology	https://dx.doi.org/10.1016/j.annonc.2020.08.1817
Journal Article	H. Sienkiewicz-Jarosz; L. Mokros; J. Januszczak; L. Baka; P. Switaj	2022	The intensity of coronavirus anxiety and its associations with depressive symptoms and burnout among Polish nurses and firefighters: a preliminary cross-sectional study	European Psychiatry	https://dx.doi.org/10.1192/j.eurpsy.2022.1295
Journal Article	S. Shinhmar; L. Lawrence; A. Bewley	2021	The impact of the COVID-19 pandemic on psychodermatology patients	British Journal of Dermatology	https://dx.doi.org/10.1111/bjd.20518
Journal Article	E. Shen; J. Birk; A. Schechter; K. Diaz; D. Roh; S. Park; J. Claassen; M. Elkind; D. Edmondson; S. Agarwal	2021	Characterizing COVID-19 pandemic-related anxiety and its impact on cardioprotective health behaviors among racially and ethnically diverse cardiac arrest survivors in New York City	Neurology. Conference: 73rd Annual Meeting of the American Academy of Neurology, AAN
Journal Article	R. Shah; A. Dua; B. D. Naliboff; P. V. Tripathi; R. Mocharla; L. Lin; J. S. Sauk; B. N. Limketkai	2021	Fear Of Covid-19, Along With Stress, Anxiety, And Depression, Is Associated With Biologic Usage In Patients With Inflammatory Bowel Disease	Gastroenterology	https://dx.doi.org/10.1016/S0016-5085%2821%2901524-9
Journal Article	L. Sera; S. Lipphardt; J. Poling; S. McGovern; C. Cooke	2022	At-risk opioid users in a commercially insured population: Identification and outreach	Journal of Managed Care and Specialty Pharmacy
Journal Article	S. Savas; A. Kilavuz; O. Z. K. Tuncel; O. Z. Z.K; F. Akcicek	2020	The impact psychological resilience on development of coronavirus anxiety and sarcopenia in older adults during COVID-19 Pandemic	European Geriatric Medicine	https://dx.doi.org/10.1007/s41999-020-00428-6
Journal Article	G. Santarelli; M. Innocenti; V. Faggi; F. Galassi; G. Castellini; V. Ricca	2022	The effect of contamination disgust on Covid-19- related anxiety	European Psychiatry	https://dx.doi.org/10.1192/j.eurpsy.2022.211
Journal Article	E. N. Samani; F. Nemati	2020	Covid 19 Pandemic: Anxiety among Patients with Infertility in Iran	Fertility and Sterility	https://dx.doi.org/10.1016/j.fertnstert.2020.08.517
Journal Article	E. N. Samani; F. Nemati	2020	Covid 19 Pandemic: Anxiety among Patients with Infertility in Iran	Fertility and Sterility
Journal Article	N. Runciman; K. Tan	2022	Anaesthetic management of COVID-19 and malignant hyperthermia for emergency caesarean section	International Journal of Obstetric Anesthesia	https://dx.doi.org/10.1016/j.ijoa.2022.103480
Journal Article	R. Rosen; A. Cohen; C. DiFilippo; M. Kane; S. Nurko	2021	Health Perceptions and Utilization in Neurogastroenterology Clinics during the Covid Pandemic	Gastroenterology	https://dx.doi.org/10.1016/S0016-5085%2821%2902340-4
Journal Article	Y. Ren; T. Wang; X. Shen	2022	A Bibliometric research on hot papers of pharmacology & toxicology based on ESI	Asia-Pacific Journal of Clinical Oncology	https://dx.doi.org/10.1111/ajco.13830
Journal Article	V. Ramchandani; B. Stangl; J. Luk; M. Schwandt; T. Gunawan; S. Venkatesh; C. Vaughan; R. Vergeer; N. Leiter; E. McCabe; M. Bergwood; A. Waters; P. Joseph; R. Momenan; D. Goldman; N. Diazgranados	2022	COVID-19 Pandemic Impact on Alcohol Consumption and Pharmacodynamic Responses: Insights From Neurofunctional Domain Analysis	Neuropsychopharmacology	https://dx.doi.org/10.1038/s41386-022-01486-z
Journal Article	A. S. Radin; L. Al-Akash; E. A. Paine; C. Gleason; N. Gautam; N. LeRaybaud; J. Bower	2021	Will life ever go back to normal? The associations between COVID-19 beliefs and behaviors and mental health in undergraduate students	Psychosomatic Medicine	https://dx.doi.org/10.1097/PSY.0000000000000997
Journal Article	J. L. Quistorff; H. Saeed; C. Lopez; N. N. Andescavage; C. Limperopoulos	2021	938 Pregnancy and COVID-19: the impact on maternal mental health	American Journal of Obstetrics and Gynecology	https://dx.doi.org/10.1016/j.ajog.2020.12.963
Journal Article	A. Puchner; N. Rosenberg; N. Valenta; V. Ritschl; T. Stamm; P. Mandl; D. Aletaha; K. Rosta	2022	SEXUALITY, FAMILY PLANNING and MENTAL HEALTH among REPRODUCTIVE-AGE WOMEN with RHEUMATIC DISEASE during the COVID-19 PANDEMIC	Annals of the Rheumatic Diseases	https://dx.doi.org/10.1136/annrheumdis-2022-eular.4937
Journal Article	C. Preston; E. Shen; S. L. Abukhadra; D. Roh; S. Park; J. Claassen; D. Edmondson; S. Agarwal	2020	The adverse mental health impact of emergency medical services related public health messaging for cardiac arrest patients during the COVID-19 pandemic	Circulation. Conference: American Heart Association Resuscitation Science Symposium, ReSS	https://dx.doi.org/10.1161/circ.142.suppl_4.225
Journal Article	C. Preston; E. Shen; S. Abukhadra; S. Agarwal; D. Roh; S. Park; J. Claassen; D. Edmondson	2021	Adverse emergency medical services related public health messaging during the COVID-19 pandemic was associated with increased psychological distress in cardiac arrest survivors	Neurology. Conference: 73rd Annual Meeting of the American Academy of Neurology, AAN
Journal Article	A. Prentice; G. Kayal; S. Marshall; C. von Wagner; R. S. Kerrison	2021	Attitudes towards COVID-19 mitigation measures implemented at St Mark's Bowel Cancer Screening Centre: a cross-sectional analysis of survey data from an ethnically diverse region in London	The Lancet	https://dx.doi.org/10.1016/S0140-6736%2821%2902615-5
Journal Article	A. Prentice; G. Kayal; S. Marshall; C. Von Wagner; R. Kerrison	2021	Patient reported anxiety, before and after colonoscopy, during the COVID-19 pandemic	Gut	https://dx.doi.org/10.1136/gutjnl-2021-BSG.36
Journal Article	L. Prabha; K. Kumar	2020	Perception and Psychological Help Seeking Behaviour Among Hematology Healthcare Workers during the COVID19 Pandemic in India	Blood	https://dx.doi.org/10.1182/blood-2020-138688
Journal Article	L. Prabha; K. Kumar	2020	Perception and psychological help seeking behaviour among hematology healthcare workers during the COVID19 pandemic in india	Blood	https://dx.doi.org/10.1182/blood-2020-138688
Journal Article	S. Pompili; L. Orsolini; A. Mauro; V. Salvi; U. Volpe	2022	The impact of the Covid-19 pandemic on peripartum affective psychopathology	European Psychiatry	https://dx.doi.org/10.1192/j.eurpsy.2022.295
Journal Article	S. Pompili; L. Orsolini	2021	P.0646 The impact of the Covid-19 pandemic on peripartum affective psychopathology	European Neuropsychopharmacology	https://dx.doi.org/10.1016/j.euroneuro.2021.10.610
Journal Article	C. Pires	2020	Use of facemasks in different populations as mitigation measure of SARS-CoV-2: Brief review of surveys studies	Biomedical and Biopharmaceutical Research	https://dx.doi.org/10.19277/bbr.17.2.246
Journal Article	P. Perez-Rodriguez; I. Rodriguez-Sanchez; W. Sepulveda-Loyola; F. Ganz; R. Torralba; D. V. Oliveira; L. Rodriguez-ManEas	2020	Impact of Social Isolation due to COVID-19 in older people: Mental and physical effects and recommendations	European Geriatric Medicine	https://dx.doi.org/10.1007/s41999-020-00428-6
Journal Article	D. P. Pejic; K. D. Djuric; N. K. Krolo; P. B. Baumgartner; N. J. Jurjevic; S. D. Dvornik; A. P. B. Pokrajac-Bulian; I. V. K. Vodopija-Krstanovic; A. R. Ruzic; L. Z. Zaputovic; T. Z. J. Zaninovic Jurjevic	2022	Clinical characteristics of patients with acute heart failure during the COVID-19 pandemic	European Journal of Heart Failure	https://dx.doi.org/10.1002/ejhf.2569
Journal Article	D. Paz; V. Kuo; M. Bains; V. Bandi; M. Zueger; M. Payton; R. Ryznar	2021	IMPACT of COVID-19 on ROCKY VISTA UNIVERSITY MEDICAL STUDENTS' MENTAL HEALTH: A CROSSSECTIONAL SURVEY	Journal of Investigative Medicine	https://dx.doi.org/10.1136/jim-2022-WRMC.152
Journal Article	A. Ozdag Acarli; G. Guler Aksu; H. Gezegen; S. Ay; E. Coban; N. Duran; M. Tugrul-Aksakal; P. Topaloglu; Z. Yapici; A. Ozdemir; F. Toros; A. Ozge	2022	The Burden of Coronavirus Disease (COVID-19) Pandemic on Headaches in Adolescents: Other Side of the Coin	European Journal of Neurology	https://dx.doi.org/10.1111/ene.15466
Journal Article	L. Orsolini; S. Pompili; V. Salvi; U. Volpe	2022	Paternal postpartum depression in an obsessive personality following the COVID-19 lockdown successfully treated with Vortioxetine	European Psychiatry	https://dx.doi.org/10.1192/j.eurpsy.2022.1291
Journal Article	S. Nizzer; A. Ruco; N. Moreira; E. King; S. McKay; K. Nichol; D. L. Holness	2022	Homecare personal support worker experiences working during the COVID-19 pandemic: A qualitative study	Safety and Health at Work	https://dx.doi.org/10.1016/j.shaw.2021.12.1303
Journal Article	H. J. Murray; T. Thant; M. J. Roseanne	2022	Descriptive Analysis of 13 Patients Suffering from Cognitive and Psychiatric Sequelae of Severe COVID-19 Illness	Journal of the Academy of Consultation-Liaison Psychiatry	https://dx.doi.org/10.1016/j.jaclp.2022.03.186
Journal Article	S. Munten; F. Chowdhury; J. Crawford; N. J. Kolla; A. MacDougall; S. Kim	2022	2.64 COVID-19-Related Anxiety and Mental Health Among Youth Throughout Changing Public Health Measures in Ontario	Journal of the American Academy of Child and Adolescent Psychiatry	https://dx.doi.org/10.1016/j.jaac.2022.09.208
Journal Article	A. Munjal; O. Pierog; D. Weiner; S. Talluru; A. Burns; S. Rozati	2023	229 COVID-related delays in care and illness anxiety for patients with cutaneous T-cell lymphoma	Journal of Investigative Dermatology	https://dx.doi.org/10.1016/j.jid.2023.03.232
Journal Article	M. Moraleda-Cibrian; I. Palomares-Gonell; J. Albares-Tendero	2022	Impact on stress, mental health, and sleep quality in healthcare professionals during the COVID-19 pandemic: A Follow-up study in Spain	Sleep Medicine	https://dx.doi.org/10.1016/j.sleep.2022.05.228
Journal Article	M. Monaghan; B. Bryant; C. H. Wang	2021	Experiences of emerging adults with t1d during the covid19 pandemic	Diabetes. Conference: 81st Scientific Sessions of the American Diabetes Association, ADA	https://dx.doi.org/10.2337/db21-545-P
Journal Article	M. Moalla; R. Lansari; R. Saida; E. Bergaoui; A. Larnaout; W. Melki	2022	Assessment of anxiety related to Covid-19 in the elderly in Tunisia	European Psychiatry	https://dx.doi.org/10.1192/j.eurpsy.2022.782
Journal Article	K. Mehra; R. Markoulakis; A. Levitt	2021	11.4 Mood Disorders Among 18- to 29-Year-Old Ontarians During the COVID-19 Pandemic	Journal of the American Academy of Child and Adolescent Psychiatry	https://dx.doi.org/10.1016/j.jaac.2021.09.135
Journal Article	T. Medvedeva; S. Enikolopov; O. Boyko; O. Vorontsova; M. Stankevich	2022	An increase in somatization in pandemic time in association with lexical characterictic of statements about pandemic	European Psychiatry	https://dx.doi.org/10.1192/j.eurpsy.2022.1235
Journal Article	O. McElvaney; D. Fraughen; G. Kelly; O. F. McElvaney; M. Herron; M. P. Murphy; T. P. Carroll; N. G. McElvaney	2022	COVID-19 Vaccination for Patients with Severe Alpha-1 Antitrypsin Deficiency	American Journal of Respiratory and Critical Care Medicine. Conference: International Conferenceof the American Thoracic Society, ATS	https://dx.doi.org/10.1164/ajrccm-conference.2022.205.1_MeetingAbstracts.A4119
Journal Article	R. McCloskey; W. L. Htun	2022	Love in a Covid Climate-Does Going Maskless in Clinic Indicate Going Condomless in the Bedroom?	Sexually Transmitted Infections	https://dx.doi.org/10.1136/sextrans-BASHH-2022.122
Journal Article	J. McCarthy; R. Lumi	2023	How did the COVID pandemic impact anxiety and health anxiety in women living with HIV?	HIV Medicine	https://dx.doi.org/10.1111/hiv.13478
Journal Article	M. Mayer; M. D. Althoff; S. Yu; H. Cruse; R. D. Stapleton; T. Amass	2022	Area Deprivation Index (ADI), a Marker of Socioeconomic Status, as a Predictor of Patient- and Family-Level Characteristics in COVID-19 Critical Illness	American Journal of Respiratory and Critical Care Medicine. Conference: International Conferenceof the American Thoracic Society, ATS	https://dx.doi.org/10.1164/ajrccm-conference.2022.205.1_MeetingAbstracts.A3767
Journal Article	J. Matta; E. Wiernik; O. Robineau; G. Severi; M. Touvier; C. Gouraud; C. Ouazana-Vedrines; V. Pitron; B. Ranque; N. Hoertel; O. Van Den Bergh; M. Witthoft; S. Kab; M. Goldberg; M. Zins; C. Lemogne	2023	Trust in sources of information on COVID-19 at the beginning of the pandemic first wave and incident persistent symptoms: A prospective population-based cohort study	Journal of Psychosomatic Research	https://dx.doi.org/10.1016/j.jpsychores.2023.111284
Journal Article	S. Matovic; F. Jauvin; C. Gravel; S. Grenier; H. M. Vasiliadis; J. P. Gouin	2022	Group-Based Trajectories and Predictors of Psychological Distress during Covid-19: A Longitudinal Study of Older Adults in Quebec	Psychosomatic Medicine
Journal Article	N. Maruta; V. Fedchenko; I. Yavdak; O. Tkachenko; V. Zavorotnyy	2022	Features of the structure of psychopathological consequences in COVID-19	European Psychiatry	https://dx.doi.org/10.1192/j.eurpsy.2022.1229
Journal Article	D. Martins-de-Souza	2023	1. Morphological, Cellular, and Molecular Basis of Brain Infection in COVID-19 Patients and Its Association to Psychiatric Symptoms	Biological Psychiatry	https://dx.doi.org/10.1016/j.biopsych.2023.02.184
Journal Article	S. R. Martin; T. W. Heyming; A. Tongol; T. Sanger; Z. N. Kain	2021	COVID-19 anxiety and burnout in pediatric emergency department health care providers	Academic Emergency Medicine	https://dx.doi.org/10.1111/acem.14249
Journal Article	A. Martin; K. Thomson; A. LePrade; J. Bertolli; S. D. Grosse	2023	PCR61 Persistent Work Limitations in Long COVID: A Cross-Sectional Analysis of Employed US Respondents to the 2022 National Health and Wellness Survey	Value in Health	https://dx.doi.org/10.1016/j.jval.2023.03.1840
Journal Article	L. Manning; R. Gerwin	2022	(PO-180) A Case of Post-COVID Dysautonomia Disguised as Somatic Symptom Disorder	Journal of the Academy of Consultation-Liaison Psychiatry	https://dx.doi.org/10.1016/j.jaclp.2022.03.171
Journal Article	M. M. A. H. Malik; W. Distaso; A. Al Hakami; E. Alexander; V. McKechnie; S. Semere; K. Suba; A. Nikcevic; N. Oliver; M. Spada; V. Salem	2022	Diabetes self-management during the covid-19 pandemic and its associations with covid-19 anxiety syndrome, depression, and health anxiety	Diabetic Medicine	https://dx.doi.org/10.1111/dme.14810
Journal Article	A. R. Maisonneuve; E. Carreiro; M. Erbach; L. K. Watanabe; D. Cuffari; P. Robaey	2022	1.76 A Qualitative Study of the Changes in the Stress and Coping Experience of Parents of Children Treated in a Mental Health Outpatient Clinic During the First Year of the COVID-19 Pandemic	Journal of the American Academy of Child and Adolescent Psychiatry	https://dx.doi.org/10.1016/j.jaac.2022.09.092
Journal Article	S. Liu; J. Ng; D. Morgan; N. Woodhouse; D. Agrawal; L. Chan; R. Chhabra	2021	Perceptions of COVID-19 in patients with macular disease during the third national lockdown in England	Ophthalmologica. Conference: European Society of Retina Specialists Congress, EURETINA
Journal Article	W. A. Lira	2022	Smell disorder and aging	Brazilian Journal of Otorhinolaryngology	https://dx.doi.org/10.1016/j.bjorl.2022.10.040
Journal Article	K. Liblik; R. Hu; G. Foldes-Busque; A. Johri	2021	The Frida Pilot Study (Female Risk Factors for Post-Infarction Depression and Anxiety)	Canadian Journal of Cardiology	https://dx.doi.org/10.1016/j.cjca.2021.07.045
Journal Article	N. Y. Li; S. R. Martin; T. W. Heyming; C. Knudsen-Robbins; T. Sanger; Z. N. Kain	2022	Effects of Repeated Sars-Cov-2 Serology Testing on Healthcare Worker Anxiety	Psychosomatic Medicine
Journal Article	C. A. Lewis; E. Sinelnikova; J. Malik	2021	Measuring COVID-19 anxiety among russians: Examining the psychometric properties of russian translations of the covid-anxiety scale and the fear of coronavirus-19 scale	European Psychiatry	https://dx.doi.org/10.1192/j.eurpsy.2021.1366
Journal Article	S. Lee; A. Balobaid; A. Lastinger; R. Reece	2021	Follow-up of hospitalized adults with post-acute COVID-19 syndrome	American Journal of Respiratory and Critical Care Medicine. Conference: American Thoracic Society International Conference, ATS	https://dx.doi.org/10.1164/ajrccm-conference.2021.203.1_MeetingAbstracts.A2651
Journal Article	K. Lander; C. Harris; A. Al-Attar; E. Kleyn	2021	Eczema and interpersonal avoidance	British Journal of Dermatology	https://dx.doi.org/10.1111/bjd.20518
Journal Article	M. Lagha; G. Hamdi; N. Dhaouadi; S. Chebli; R. Ridha	2022	Dysfunctional anxiety in women recovered from COVID-19	European Psychiatry	https://dx.doi.org/10.1192/j.eurpsy.2022.780
Journal Article	M. Lagha; G. Hamdi; N. Dhaouadi; S. Chebli; R. Ridha	2022	Pregnancy and dysfunctional anxiety in women recovered from Covid-19	European Psychiatry	https://dx.doi.org/10.1192/j.eurpsy.2022.1283
Journal Article	M. Lagha; G. Hamdi; N. Dhaouadi; S. Chebli; R. Ridha	2022	Determinants of sexual dysfunction in women recovered from COVID-19	European Psychiatry	https://dx.doi.org/10.1192/j.eurpsy.2022.498
Journal Article	O. Lablanche; B. Salle; E. Labrune; C. langlois-Jacques; E. Fraison	2021	Psychological Effect of Covid-19 Pandemic among Women Undergoing Infertility Care, a French Cohort - Psycovart	Fertility and Sterility	https://dx.doi.org/10.1016/j.fertnstert.2021.07.204
Journal Article	O. Lablanche; B. Salle; E. Labrune; C. Langlois-Jacques; E. Fraison	2021	Psychological Effect of Covid-19 Pandemic among Women Undergoing Infertility Care, a French Cohort - Psycovart	Fertility and Sterility
Journal Article	S. Kumar; R. Kumar; V. Dixit; S. Chaudhury	2022	Assessment of motivation for solitude, covid-19 related anxiety and resilience among medical students	Indian Journal of Psychiatry
Journal Article	A. Kott; D. G. Daniel	2020	P.508 COVID-19 impact on entry symptom severity in schizophrenia clinical trials - preliminary data	European Neuropsychopharmacology	https://dx.doi.org/10.1016/j.euroneuro.2020.09.372
Journal Article	M. Koos; B. Bothe; O. Kiraly; B. Paksi; Z. Demetrovics	2021	Changes in pornography use and sexual behaviour during lockdown	European Psychiatry	https://dx.doi.org/10.1192/j.eurpsy.2021.94
Journal Article	R. Kohn; M. Brown; C. Hasson; T. Sheeran; L. Stanton; A. Nanda; T. Bayer	2021	COVID-19 and Long-Term Care Healthcare Worker Mental Health in Rhode Island	American Journal of Geriatric Psychiatry	https://dx.doi.org/10.1016/j.jagp.2021.01.097
Journal Article	D. Koffler; D. C. Ma; J. Eckstein; B. U. Sidiqi; N. Adair; S. Joseph; B. F. Bloom; L. Potters; S. Teckie; W. Chen	2021	Impact of the COVID-19 Pandemic on Radiation Treatment Termination Patterns at a Large Multi-Center Institution	International Journal of Radiation Oncology Biology Physics	https://dx.doi.org/10.1016/j.ijrobp.2021.07.1394
Journal Article	O. Khaustova; O. Chaban; D. Assonov	2021	COVID-19 pandemic's burden on healthcare professionals' mental health	European Psychiatry	https://dx.doi.org/10.1192/j.eurpsy.2021.720
Journal Article	D. Khalil; R. Alyoussef; A. Ahmad; S. Alrouh; S. Idriss; K. Ghanem	2021	The Psychosocial Impact of Covid-19 Pandemic on Families of Children with Cancer in Syria	Pediatric Blood and Cancer. Conference: 53rd Annual Congress of the International Society of Paediatric Oncology, SIOP	https://dx.doi.org/10.1002/pbc.29349
Journal Article	M. H. Keane	2022	The Impact of Online Art Therapy Groups for Paediatric Rheumatology Patients	Rheumatology (United Kingdom)	https://dx.doi.org/10.1093/rheumatology/keac133.168
Journal Article	C. Kc	2021	Prevalence of health anxiety in indian ophthalmologists during COVID-19: a survey	European Psychiatry	https://dx.doi.org/10.1192/j.eurpsy.2021.502
Journal Article	A. Kachaner; L. Cedric; D. Julie; D. Salmon; B. Ranque; T. De Broucker; M. Elodie	2021		Revue de Medecine Interne	https://dx.doi.org/10.1016/j.revmed.2021.10.293
Journal Article	B. Jug; J. Farkas Lainscak; N. Sedlar; D. Stojnic; M. Lainscak	2022	Coronavirus-related stress, anxiety, and obsessive thinking in patients undergoing cardiac rehabilitation during the COVID19 pandemic	European Journal of Preventive Cardiology	https://dx.doi.org/10.1093/eurjpc/zwac056.199
Journal Article	S. Jesus; A. Costa; G. Simoes; P. Garrido	2022	BAD NEWS FOR HYPOCHONDRIACS: Covid-19 Associated Aggravation of Somatic Symptom Disorder with Psychotic Depression	European Psychiatry	https://dx.doi.org/10.1192/j.eurpsy.2022.1005
Journal Article	M. Jarvis; B. Moshiree; E. Thakur; P. Grier; J. Baker	2021	Sars-CoV-2 (COVID-19) prospective quality control project: Exploring a patient profile relative to scheduling a motility laboratory procedure related to Sars-CoV-2 anxiety	Neurogastroenterology and Motility. Conference: 19th American Neurogastroenterology and Motility Society Annual Scientific Meeting. Boston, MA United States	https://dx.doi.org/10.1111/nmo.14230
Journal Article	S. Jagannathan; M. Rodgers; C. S. McCrae; M. B. Miller; A. Curtis	2021	COVID-19 anxiety and sleep in middle-aged and older adults: Impact of age and sex	Sleep	https://dx.doi.org/10.1093/sleep/zsab072.670
Journal Article	T. Ionescu; S. Zaharia; E. Minecan; C. Tudose	2022	Stress and sleep: impact of the main contributing factors to poor sleep experiences during the COVID-19 pandemic	European Psychiatry	https://dx.doi.org/10.1192/j.eurpsy.2022.1314
Journal Article	M. Ioana; M. Marc; C. Gheroghievici; A. Diaconu; N. Feraru; N. Roxana	2022	Considerations regarding sleep quality in post-COVID-19 patients	Journal of Sleep Research. Conference: 26th Conference of the European Sleep Research Society. Athens Greece	https://dx.doi.org/10.1111/jsr.13740
Journal Article	A. Infanti; V. Starcevic; A. Schimmenti; Y. Khazaal; L. Karila; A. Giardina; M. Flayelle; S. Baggio; C. Vogele; J. Billieux	2022	Predictors of cyberchondria during the COVID-19 pandemic: A supervised machine learning approach	Journal of Behavioral Addictions	https://dx.doi.org/10.1556/2006.2022.00700
Journal Article	Z. Icten; S. M. Burns; J. A. Menzin	2020	Ai2 Predictors of Parkinson Disease in a Medicare Population: An Application of Machine Learning in Early Disease Detection	Value in Health	https://dx.doi.org/10.1016/j.jval.2020.04.005
Journal Article	D. Hulgaard; J. Nissen; N. Bilenberg; C. Rask	2022	Health anxiety symptoms in Danish children during the COVID-19 pandemic: An Odense Child Cohort study	Journal of Psychosomatic Research	https://dx.doi.org/10.1016/j.jpsychores.2022.110860
Journal Article	M. Huckabee; A. Blach; A. Pangle; T. Gregory; K. Coker; J. Wei; G. Azhar	2022	Difference in the Emotional Impact and Coping Strategies towards Covid-19 in Young versus Older Adults Residing in South Central United States	Epidemiology	https://dx.doi.org/10.1111/jgs.v70.S1
Journal Article	N. Hong	2021	Geriatric mental health in COVID-19 pandemic situation	Asia Pacific Psychiatry. Conference: 19th International Congress of the Pacific Rim College of Psychiatrists. Seoul South Korea	https://dx.doi.org/10.1111/appy.12459
Journal Article	V. Hire; C. Thurmon; H. Snyder; R. Harra; J. Walker; I. Vargas	2021	Are daily variations in sleep quality and quantity related to general stress and COVID-19-related anxiety?	Sleep	https://dx.doi.org/10.1093/sleep/zsab072.651
Journal Article	P. Hervias Higueras; S. Garcia Jorge; J. Correas Lauffer	2021	Illness anxiety disorder	European Psychiatry	https://dx.doi.org/10.1192/j.eurpsy.2021.684
Journal Article	N. Hani; S. Loza; M. Khalil; A. Saleh	2022	Insomnia among a sample of egyptian patients in the era of the COVID-19 pandemic	Journal of Sleep Research. Conference: 26th Conference of the European Sleep Research Society. Athens Greece	https://dx.doi.org/10.1111/jsr.13740
Journal Article	S. Gyampo; S. Hayes; S. Khamlichi; H. Green	2021	Mental health issues in people livingwith HIV during the COVID-19 pandemic	HIV Medicine	https://dx.doi.org/10.1111/hiv.13183
Journal Article	Z. Guven; M. Keklik; A. Unal	2022	Coronavirus Anxiety Level and Covid 19 Vaccine Attitude among Hematological Malignancy Patients	HemaSphere	https://dx.doi.org/10.1097/01.HS9.0000852292.38263.b8
Journal Article	D. Grygarova; V. Fajmonova; V. Jurickova; P. Adamek; I. Cerna; J. Horacek; I. Fajnerova; L. Kesner	2021	The Role of Media Use and Political Attitude on Mental Health during Covid-19 Lockdown in the Czech Republic	Psychiatrie
Journal Article	B. Glintborg; D. V. Jensen; S. Engel; L. Terslev; M. Pfeiffer Jensen; O. Hendricks; M. Ostergaard; S. H. Rasmussen; T. Adelsten; A. Colic; K. Danebod; M. Kildemand; A. G. Loft; H. L. Munk; J. K. Pedersen; R. Ostgard; C. M. Sorensen; N. Steen Krogh; J. Norgaard Agerbo; C. Ziegler; M. L. Hetland	2021	Anxiety and concerns related to the work situation during the COVID-19 pandemic in >5,000 patients with inflammatory rheumatic disease followed in the danish danbio registry, results from a nationwide questionnaire	Annals of the Rheumatic Diseases	https://dx.doi.org/10.1136/annrheumdis-2021-eular.721
Journal Article	V. Gasparini; D. Mattavelli; L. Pantoni	2022	Bulbar Onset of Myasthenia and Concurrent Anxiety Disorder: A Diagnostic Challenge	Neurological Sciences	https://dx.doi.org/10.1007/s10072-022-06531-9
Journal Article	A. Garjani; R. Hunter; R. Nicholas; R. Middleton; K. Tuite-Dalton; A. Coles; R. Dobson; M. Duddy; D. Ford; S. Hughes; O. Pearson; D. Rog; E. Tallantyre; G. Law; R. Das Nair; N. Evangelou	2020	Anxiety affects the general well-being of people with MS during the COVID-19 pandemic more than the infection itself	Multiple Sclerosis Journal	https://dx.doi.org/10.1177/1352458520974938
Journal Article	E. Fortune	2023	The Relationship between Loss Due to COVID-19 and Mental Health in Older Adults Living with Cancer	Psycho-Oncology	https://dx.doi.org/10.1002/pon.6089
Journal Article	T. Firew; E. Sano; A. Norful; A. Shechter; B. P. Chang	2021	Clinician burnout and psychological health following COVID-19 exposure and illness	Academic Emergency Medicine	https://dx.doi.org/10.1111/acem.14249
Journal Article	T. Firew; C. Greene; K. Salman; E. Sano; S. Flores; J. Lee; K. Lang; B. Chang	2020	235 An Assessment of Health Care Worker Safety during COVID-19	Annals of Emergency Medicine	https://dx.doi.org/10.1016/j.annemergmed.2020.09.248
Journal Article	M. M. Farhat; M. Horn; G. Vaiva; E. Drumez; R. Seror; V. Gaud-Listrat; N. Costedoat-Chalumeau; N. Tieulie; N. Ait Abdallah; V. Devauchelle-Pensec; S. Guillaume-Czitrom; N. Hamamouche; S. Morell-Dubois; E. Hachulla	2022	PSYCHOLOGICAL ASSESSMENT in PATIENTS with CHRONIC RHEUMATIC, SYSTEMIC AUTOIMMUNE, or AUTOINFLAMMATORY DISEASES PRESENTED with COVID-19: The MENTCOVRMD STUDY	Annals of the Rheumatic Diseases	https://dx.doi.org/10.1136/annrheumdis-2022-eular.2590
Journal Article	C. Estevao	2021	SHAPER-PND and the SHAPER-PDNO protocols: a trial for a community singing intervention for postnatal depression and the COVID-19 pandemic response study	Psychoneuroendocrinology	https://dx.doi.org/10.1016/j.psyneuen.2021.105467
Journal Article	N. Edelman; W. Nutland; T. Witzel; P. Samba; T. Nadarzynski	2021	COVID-19 anxiety and sexual behaviour among male and gender-diverse people who have sex with men (MGDPSM) during England's first lockdown	Sexually Transmitted Infections	https://dx.doi.org/10.1136/sextrans-2021-sti.456
Journal Article	D. Dovbysh; M. Ermakova; M. Kiseleva	2021	Experiencing quarantine restrictions for adolescents with and without suicidal experience in Russia	European Psychiatry	https://dx.doi.org/10.1192/j.eurpsy.2021.1567
Journal Article	K. Dimentstein; S. Yee; J. M. Valenzuela; B. Pan; M. Snyder; R. Wolf	2021	Psychosocial impact of covid-19 on pediatric diabetes	Diabetes. Conference: 81st Scientific Sessions of the American Diabetes Association, ADA	https://dx.doi.org/10.2337/db21-523-P
Journal Article	S. Deshmukh; T. Ali; S. Chaudhury; C. Diwan	2022	Reliability and Psychometric Validity of the Marathi Version of Corona Anxiety Scale	Indian Journal of Psychiatry
Journal Article	S. Delgado; J. Russo; H. Vincent; D. Fedele	2023	Physical activity participation and mental health status of patients with cystic fibrosis during the COVID-19 pandemic: a single centre experience	Journal of Cystic Fibrosis	https://dx.doi.org/10.1016/S1569-1993%2823%2900763-4
Journal Article	J. De Vera; C. Luceno; A. Alismail; N. Daher; L. Laren	2022	Subjective Anxiety in a High Risk Outpatient Pulmonary Clinic During Early COVID-19 Pandemic	American Journal of Respiratory and Critical Care Medicine. Conference: International Conferenceof the American Thoracic Society, ATS	https://dx.doi.org/10.1164/ajrccm-conference.2022.205.1_MeetingAbstracts.A2682
Journal Article	M. Cybulski; E. Krajewska-Kulak; U. Cwalina	2021	Assessment of the severity of symptoms of anxiety disorders related to COVID-19 among students of the Universities of the Third Age in Poland	European Geriatric Medicine	https://dx.doi.org/10.1007/s41999-021-00585-2
Journal Article	M. Cybulski; U. Cwalina; E. Krajewska-Kulak	2022	The occurrence of symptoms of fear of COVID-19 among participants of the Polish University of the Third Age	European Psychiatry	https://dx.doi.org/10.1192/j.eurpsy.2022.1680
Journal Article	T. H. Chung; A. S. Yuen; C. S. Wong; C. L. Hui; S. K. Chan; W. Chang; E. H. Lee; E. Y. Chen	2021	The mental health impact of the COVID-19 epidemic on hong kong youth: Preliminary results from the hong kong youth mental health epidemiological study (HKYES)	European Psychiatry	https://dx.doi.org/10.1192/j.eurpsy.2021.744
Journal Article	A. K. Choudhury; M. Varshney; P. Sinha; N. R. Mohapatra; N. Patil; V. Pamecha; V. Sharma; S. K. Sarin	2020	Psychosocial difficulties and quality of life in liver transplant recipients during the COVID-19 pandemic	Hepatology	https://dx.doi.org/10.1002/hep.31579
Journal Article	E. Cho; D. Lee; I. K. Cho; J. Lee; J. Ahn; Y. R. Bang	2022	Insomnia mediates the influence of reassurance-seeking behavior and viral anxiety on preoccupation with COVID-19 among the general population	Journal of Sleep Research. Conference: 26th Conference of the European Sleep Research Society. Athens Greece	https://dx.doi.org/10.1111/jsr.13740
Journal Article	H. P. Cheng; J. S. L. Wong; N. M. Selveindran; N. A. M. Amin; S. T. Teoh; P. P. Tee; C. G. Gan; L. Alexis Anand; J. Y. H. Hong	2021	Mental Well-Being among Adolescents with Diabetes during the Covid-19 Pandemic	Journal of the ASEAN Federation of Endocrine Societies	https://dx.doi.org/10.15605/jafes.036.S26
Journal Article	X. Chen; X. Wang; J. Mu; G. Jian; J. Lu; J. Xie; L. Feng; N. Gou; Z. Liu; C. Ai	2020	In post-pandemic era, improve public mental health knowledge in action, but still need to efforts	Basic and Clinical Pharmacology and Toxicology	https://dx.doi.org/10.1111/bcpt.13520
Journal Article	N. Celebisoy; A. Ak; H. Ozdemir; F. Gokcay; E. Eser	2021	The impact of Covid-19 pandemic on idiopathic intracranial hypertension patients	European Journal of Neurology	https://dx.doi.org/10.1111/ene.14975
Journal Article	M. F. R. Castillo; E. A. Troyer; J. N. Kohn; J. D. Lobo; G. Ang; A. Cirilo; J. A. Leal; M. A. Pung; K. Wilson; C. Pruitt; L. S. Redwine; S. Hong	2021	Prevalence correlates, and potential pro-inflammatory biomarker predictors CRP, SAA, SICAM-1, SVCAM-1 for post-traumatic stress in older adults with hypertension during the early phase of the COVID-19 pandemic	Neuropsychopharmacology	https://dx.doi.org/10.1038/s41386-021-01236-7
Journal Article	M. C. Carras; B. Dowd; L. Dymand-Kannis; V. Stavropoulos	2022	Cross-addiction risk typologies and their connection with COVID-19 anxiety: A latent class profiling approach	Journal of Behavioral Addictions	https://dx.doi.org/10.1556/2006.2022.00700
Journal Article	R. Campbell; J. Walker; A. Makhanova; I. Vargas	2021	The role of insomnia symptoms in the relation between perceived vulnerability to disease and COVID-19 anxiety	Sleep	https://dx.doi.org/10.1093/sleep/zsab072.653
Journal Article	M. U. Caires; M. D. Carmo Baracho de Alencar	2022	The COVID-19 vaccination campaign and the health impacts on professionals at a Primary Health Care service in the city of Sao Paulo, Brazil	Safety and Health at Work	https://dx.doi.org/10.1016/j.shaw.2021.12.1422
Journal Article	C. R. Buse; E. A. O'Hare; H. B. Muss; K. A. Nyrop	2022	Elective Telemedicine: Are Older Women Receiving Postprimary Treatment of Early Breast Cancer Interested?	Epidemiology	https://dx.doi.org/10.1111/jgs.v70.S1
Journal Article	U. Bhaumik; S. Nayok	2021	Cyberchondria: An emerging entity in COVID-19 pandemic and thereafter	European Psychiatry	https://dx.doi.org/10.1192/j.eurpsy.2021.799
Journal Article	R. Ben-Kimhy; M. Youngster; T. R. Medina-Artom; S. Avraham; I. Gat; L. Marom Haham; A. Hourvitz; A. Kedem	2020	Fertility patients under COVID-19: Attitudes, Perceptions, and Psychological Reactions	Human Reproduction
Journal Article	B. Beinvogl; A. Cohen; C. Di Filippo; M. Kane; S. Nurko; R. Rosen	2021	Health perceptions and utilization in neurogastroenterology clinics during the COVID pandemic	Journal of Pediatric Gastroenterology and Nutrition
Journal Article	E. Batista-Malat; K. Lucas; S. Park; S. Johns; K. Judge; N. R. Fowler	2022	COVID-19 Anxiety in Dementia Caregivers in 2020 Compared to 2021	Epidemiology	https://dx.doi.org/10.1111/jgs.17755
Journal Article	B. Barutcu Akinci; E. P. Kisa; B. Kara Kaya; A. Kocyigit; H. Sahiner; Z. Hosbay; O. Ertan	2022	Fatigue And Dyspnea In Young Adults Recovered From COVID-19	European Respiratory Journal. Conference: European Respiratory Society International Congress, ERS	https://dx.doi.org/10.1183/13993003.congress-2022.1409
Journal Article	S. J. Bartlett; O. Schieir; M. F. Valois; G. Boire; G. Hazlewood; C. Thorne; D. Tin; C. Hitchon; J. Pope; E. Keystone; L. Bessette; V. Bykerk	2022	MORE THAN HALF of RA PATIENTS with A LIFETIME HISTORY of MOOD DISORDERS WERE ANXIOUS and DEPRESSED during the COVID-19 PANDEMIC: RESULTS from the CANADIAN EARLY COHORT (CATCH) STUDY	Annals of the Rheumatic Diseases	https://dx.doi.org/10.1136/annrheumdis-2022-eular.2411
Journal Article	S. Bartlett; O. Schieir; M. F. Valois; D. Tin; G. Hazlewood; L. Bessette; G. Boire; C. Hitchon; J. Pope; C. Thorne; V. Bykerk	2022	More Than Half of RA Patients with a Lifetime History of Mood Disorders or Anxious and Depressed during COVID-19 Pandemic	Arthritis and Rheumatology	https://dx.doi.org/10.1002/art.42355
Journal Article	T. Badal; S. Ruban; C. Nicholson; G. Strange; D. Celermajer	2022	Adult Congenital Heart Disease Patient-Reported Psychosocial Measures and COVID-19 Anxiety	Heart Lung and Circulation	https://dx.doi.org/10.1016/j.hlc.2022.06.443
Journal Article	A. Azizi; D. Achak; I. Youlyouz-Marfak; E. Saad; A. Hilali; A. Marfak	2022	IDF21-0663 Health-Related Quality of Life in Moroccan patients with diabetes after hospitalization for COVID-19	Diabetes Research and Clinical Practice	https://dx.doi.org/10.1016/j.diabres.2022.109388
Journal Article	G. Aytekin; E. Atayik	2021	The effect of COVID-19 pandemic on treatment compliance and process of chronic urticaria patients receiving omalizumab treatment	Allergy: European Journal of Allergy and Clinical Immunology	https://dx.doi.org/10.1111/all.15096
Journal Article	C. Austelle; B. Badran; S. Huffman; M. Dancy; S. Kautz; M. George	2021	At-home telemedicine controlled taVNS twice daily for 4 weeks reduces long COVID symptoms of anxiety and fatigue	Brain Stimulation	https://dx.doi.org/10.1016/j.brs.2021.10.368
Journal Article	E. Atayik; G. Aytekin	2021	Effect of COVID-19 pandemic on the treatment process and adherence to treatment of the patients receiving allergen-specific immunotherapy	Allergy: European Journal of Allergy and Clinical Immunology	https://dx.doi.org/10.1111/all.15096
Journal Article	A. Arya; D. Saldanha; S. Chaudhury	2022	Comparative study of coping, anxiety, and resilience in doctors caring and not-caring for COVID 19 patients	Indian Journal of Psychiatry
Journal Article	C. Arutiunov; J. Klepper; J. McGiffin; J. Rath	2021	Feasibility and Acceptability of a Brief Videoconference-Delivered Group Intervention for COVID-related Anxiety in Neurorehabilitation Outpatients Living in the Epicenter of the Pandemic	Archives of Physical Medicine and Rehabilitation	https://dx.doi.org/10.1016/j.apmr.2021.01.034
Journal Article	M. Arts; S. Petrykiv; L. De Jonge	2022	Measurement of COVID-19 related mental health problems	European Psychiatry	https://dx.doi.org/10.1192/j.eurpsy.2022.1302
Journal Article	F. Arain; M. Chohan; S. Chakrapani; A. Aguwa; A. Sharha; M. Gashi; B. Susaimanickam; M. A. Jennings; A. Sanchez-Lacay	2022	2.10 Brief Psychotherapy to Address Post-COVID-19 Anxiety Crises in South Bronx: A Pilot Study	Journal of the American Academy of Child and Adolescent Psychiatry	https://dx.doi.org/10.1016/j.jaac.2022.09.154
Journal Article	R. Anwar Garcia Santos; M. Rodriguez Rodriguez; R. Rodriguez Cruces; A. Sofia Ramirez Garcia Luna; D. Agustin Fernandez Lopez; A. Aldair Ibarra Fernandez	2021	Insomnia in post COVID-19 hospitalized patients	Journal of the Neurological Sciences	https://dx.doi.org/10.1016/j.jns.2021.119875
Journal Article	V. V. Anupama; K. Monalisa; A. Srivastava	2022	Health anxiety in patients presenting to Psychiatry outpatient department of a Tertiary care hospital during COVID-19 pandemic	Indian Journal of Psychiatry
Journal Article	Anonymous	2022	Impact of COVID-19 pandemic on psychological health and quality of sleep: An online survey from West Bengal	Indian Journal of Psychiatry
Journal Article	Anonymous	2022	Coronavirus &vaccination anxiety in a sample of vaccinated individuals	Indian Journal of Psychiatry
Journal Article	E. Anghileri; I. Tramacere; S. Morlino; C. Leuzzi; L. Pareja Gutierrez; L. Fariselli; A. Silvani; F. Berrini	2022	Covid19 Impact on the Neuro-Oncological Population. Evaluation of Critical Issues and Resources of Patients and Caregivers	Neuro-Oncology	https://dx.doi.org/10.1093/neuonc/noac174
Journal Article	E. Alvarado Altuve; M. Almodovar Rivera; C. Alcalde-Diosdado Crespi	2022	Influence of COVID-19 in the development of delusional ideas disorder. A case report	European Psychiatry	https://dx.doi.org/10.1192/j.eurpsy.2022.1391
Journal Article	A. Z. Al-Riyami; B. Masser; E. Herczenik; S. Arora; L. Boateng; C. Luana Dinardo; T. Hutchinson; Y. Ji; S. Langi Sasongko; J. Tung; S. Murthi Panchatcharam	2021	The impact of COVID-19 pandemic on young professionals in transfusion medicine: A global perspective selected for main programme	Vox Sanguinis	https://dx.doi.org/10.1111/vox.13117
Journal Article	A. Aiyer; S. Surani; J. Varon; M. Ali; S. Sunesara	2020	Covid-19 Anxiety and Stress Survey (Cass) in Healthcare Workers Due to Coronavirus Disease 2019	Chest	https://dx.doi.org/10.1016/j.chest.2020.08.311
Journal Article	A. Aiyer; S. Surani; Y. Gill; I. Ratnani; S. Sunesara	2020	Covid-19 Anxiety and Stress Survey (Cass) in High School and College Students Due to Coronavirus Disease 2019	Chest	https://dx.doi.org/10.1016/j.chest.2020.08.312
Journal Article	J. Aguirre; T. Reyna; D. Roh; S. Park; J. Claassen; D. Edmondson; S. Agarwal	2021	Increased utilization of non-pharmacological approaches to reduce COVID-19 anxiety in diverse cardiac arrest survivors in New York City	Neurology. Conference: 73rd Annual Meeting of the American Academy of Neurology, AAN
Journal Article	S. Agarwal; E. Shen; J. L. Birk; A. Shechter; K. Diaz; D. Roh; S. Park; J. Claassen; M. S. Elkind; D. Edmondson	2020	Characterizing Covid-19 pandemic related anxiety and its impact on cardioprotective health behaviors among racially and ethnically diverse cardiac arrest survivors	Circulation. Conference: American Heart Association Resuscitation Science Symposium, ReSS	https://dx.doi.org/10.1161/circ.142.suppl_4.219
Journal Article	A. Abogamal; G. Harif; I. Gamal; A. Alansari; A. Azaam; A. Massri	2022	PREVALENCE of FIBROMYALGIA in the RHEUMATOLOGY OPDS during COVID19 LOCKDOWN: A CROSS-SECTIONAL STUDY	Annals of the Rheumatic Diseases	https://dx.doi.org/10.1136/annrheumdis-2022-eular.130
Journal Article	K. Abeysekera; J. Gitahi; R. Flood; A. Sudlow; S. Lyen; A. Clark; F. Gordon	2020	Porto-mesenteric thrombosis in a non-cirrhotic patient with SARS-CoV-2 infection	Gut	https://dx.doi.org/10.1136/gutjnl-2020-BASL.14
Journal Article	M. Kirmizi; G. Yalcinkaya; Y. S. Sengul	2021	Gender differences in health anxiety and musculoskeletal symptoms during the COVID-19 pandemic	Journal of Back & Musculoskeletal Rehabilitation	https://dx.doi.org/10.3233/BMR-200301
Journal Article	C. Choi; C. H. Bum	2020	Changes in the Type of Sports Activity Due to COVID-19: Hypochondriasis and the Intention of Continuous Participation in Sports	International Journal of Environmental Research & Public Health [Electronic Resource]	https://dx.doi.org/10.3390/ijerph17134871
Journal Article	A. H. Pakpour; M. D. Griffiths; K.-C. Chang; Y.-P. Chen; Y.-J. Kuo; C.-Y. Lin	2020	Assessing the fear of COVID-19 among different populations: A response to Ransing et al. (2020)	Brain, Behavior, and Immunity	https://dx.doi.org/10.1016/j.bbi.2020.06.006
Journal Article	S. A. Lee; M. C. Jobe; A. A. Mathis; J. A. Gibbons	2020	Incremental validity of coronaphobia: Coronavirus anxiety explains depression, generalized anxiety, and death anxiety	Journal of Anxiety Disorders	https://dx.doi.org/10.1016/j.janxdis.2020.102268
Journal Article	S. Malins; N. Moghaddam; R. Morriss; T. Schroder; P. Brown; N. Boycott	2022	The predictive value of patient, therapist, and in-session ratings of motivational factors early in remote cognitive behavioural therapy for severe health anxiety	British Journal of Clinical Psychology	https://dx.doi.org/10.1111/bjc.12328
Journal Article	M. Orendacova; E. Kvasnak; J. Vranova	2022	Effect of neurofeedback therapy on neurological post-COVID-19 complications (A pilot study)	PLoS ONE Vol 17(7), 2022, ArtID e0271350	https://dx.doi.org/10.1371/journal.pone.0271350
Journal Article	A. Kachaner; C. Lemogne; J. Dave; B. Ranque; T. de Broucker; E. Meppiel	2022	Somatic symptom disorder in patients with post-COVID-19 neurological symptoms: A preliminary report from the somatic study (Somatic Symptom Disorder Triggered by COVID-19)	Journal of Neurology, Neurosurgery & Psychiatry
Journal Article	O. V. H. Ebrahimi, Asle; Johnson, Sverre Urnes	2021	Physical distancing and mental health during the COVID-19 pandemic: Factors associated with psychological symptoms and adherence to pandemic mitigation strategies	Clinical Psychological Science	https://dx.doi.org/10.1177/2167702621994545
Journal Article	S. G. Droit-Volet, Sandrine; Martinelli, Natalia; Andant, Nicolas; Clinchamps, Maelys; Parreira, Lenise; Rouffiac, Karine; Dambrun, Michael; Huguet, Pascal; Dubuis, Benoit; Pereira, Bruno; Bouillon, Jean-Baptiste; Dutheil, Frederic	2020	Time and COVID-19 stress in the lockdown situation: Time free, Dying" of boredom and sadness"	PLoS ONE Vol 15(8), 2020, ArtID e0236465	https://dx.doi.org/10.1371/journal.pone.0236465
Journal Article	A. K. Bendau, Stefanie Lydia; Wyka, Sarah; Petzold, Moritz Bruno; Plag, Jens; Asselmann, Eva; Strohle, Andreas	2021	Longitudinal changes of anxiety and depressive symptoms during the COVID-19 pandemic in Germany: The role of pre-existing anxiety, depressive, and other mental disorders	Journal of Anxiety Disorders Vol 79 2021, ArtID 102377	https://dx.doi.org/10.1016/j.janxdis.2021.102377
Journal Article	A. Hoffart; S. U. Johnson; O. V. Ebrahimi	2022	Loneliness during the COVID-19 pandemic: Change and predictors of change from strict to discontinued social distancing protocols	Anxiety, Stress & Coping: An International Journal	https://dx.doi.org/10.1080/10615806.2021.1958790
Journal Article	A. Miles; M. Andiappan; L. Upenieks; C. Orfanidis	2022	Using prosocial behavior to safeguard mental health and foster emotional well-being during the COVID-19 pandemic: A registered report of a randomized trial	PLoS ONE Vol 17(7), 2022, ArtID e0272152	https://dx.doi.org/10.1371/journal.pone.0272152
Journal Article	L. M. M. Young, Steve; John, Tayla; Turner, Megan; Opie, Rachelle; Hockey, Meghan; Saunders, Dean; Bruscella, Courtney; Jacka, Felice; Teychenne, Megan; Rosenbaum, Simon; Banker, Khyati; Mahoney, Sophie; Tembo, Monica; Lai, Jerry; Mundell, Niamh; McKeon, Grace; Yucel, Murat; Speight, Jane; Absetz, Pilvikki; Versace, Vincent; Chatterton, Mary Lou; Berk, Michael; Manger, Sam; Mohebbi, Mohammadreza;…	2022	Evaluating telehealth lifestyle therapy versus telehealth psychotherapy for reducing depression in adults with COVID-19 related distress: The curbing anxiety and depression using lifestyle medicine (CALM) randomised non-inferiority trial protocol	BMC Psychiatry Vol 22 2022, ArtID 219
Journal Article	K. D. Vickery; P. J. Novotny; B. R. Ford; K. Lantz; S. Kavistan; D. Singh; V. Hernandez; I. G. Sia; M. L. Wieland	2022	Experiences of Hispanic Safety Net Clinic Patients With Diabetes During the COVID-19 Pandemic	The Science Of Diabetes Self Management And Care	https://dx.doi.org/10.1177/26350106221076037
Journal Article	N. L. K. Jokic-Begic, A.; Mikac, U.	2020	Cyberchondria in the age of COVID-19	PLoS ONE [Electronic Resource]	https://dx.doi.org/10.1371/journal.pone.0243704
Journal Article	A. Hauck; T. Michael; D. S. Ferreira de Sa	2022	Fear learning and generalization during pandemic fear: How COVID-19-related anxiety affects classical fear conditioning with traumatic film clips	Journal of Psychiatric Research	https://dx.doi.org/10.1016/j.jpsychires.2022.07.068
Journal Article	G. Vanni; F. Santori; M. Pellicciaro; M. Materazzo; J. Caspi; A. V. Granai; D. E. M. A; F. Servadei; E. Giacobbi; T. Perretta; R. Meucci; C. A. Pistolese; O. C. Buonomo	2021	Extremely Advanced Breast Cancer Presentation: Possible Effect of Coronavirus Pandemic Anxiety	In Vivo	https://dx.doi.org/10.21873/invivo.12508
Journal Article	H. Ullah; I. Ali; F. Alam; W. Ali; M. Anwar	2022	Not Just COVID Anxiety": A Case of Subacute Thyroiditis in a Patient Recovering From SARS-CoV-2 Infection"	Cureus	https://dx.doi.org/10.7759/cureus.24236
Journal Article	T. Szekeres; D. Perczel-Forintos; M. Dank; G. Vizin	2022	A case study of cognitive behavioral therapy for illness anxiety and depression caused COVID-19 in a breast cancer	Orvosi Hetilap	https://dx.doi.org/10.1556/650.2022.32510
Journal Article	N. Shahini; M. Mirzadeh; N. Lashkarbolouk	2023	The comorbidity of somatic symptom and major depressive disorders in the times of COVID-19 lockdown in adolescence: A case-report study	SAGE Open Medical Case Reports	https://dx.doi.org/10.1177/2050313X231179304
Journal Article	A. Sessa; A. Mazzola; C. Lim; M. Atif; J. Pappatella; V. Pourcher; O. Scatton; F. Conti	2020	COVID-19 in a liver transplant recipient: Could iatrogenic immunosuppression have prevented severe pneumonia? A case report	World Journal of Gastroenterology	https://dx.doi.org/10.3748/wjg.v26.i44.7076
Journal Article	J. Scott; H. Burtrand; T. Churchill; R. Cole; T. Collins; N. Daxner; G. Fidler; J. Hammond-Williams; B. Marlow; A. McNally; J. O'Keefe; R. Petterson; D. Powell; S. Scott; J. Scaife; J. Smylie; A. Strickland	2021	Frequent callers to UK ambulance services in the COVID-19 pandemic: managing mental health, social isolation and loneliness	British Paramedic Journal	https://dx.doi.org/10.29045/14784726.2021.09.6.2.66
Journal Article	A. Rivera-Tenorio; H. Hernandez Diaz; P. A. Triana; J. Gutierrez-Posso; A. M. Osorio-Gomez; J. E. Saez Velandia; W. Salazar Acosta; J. D. Portillo-Mino	2022	Drug-induced liver injury after covid-19 mRNA vaccine: case report	Colombia Medica	https://dx.doi.org/10.25100/cm.v53i3.5187
Journal Article	L. C. E. Ouazzani; A. Jadib; H. Siradji; R. Boutachali; H. Tabakh; A. Siwane; N. Touil; O. Kacimi; N. Chikhaoui	2022	Spontaneous splenic rupture during infection of cytomegalovirus. A case report	Radiology Case Reports	https://dx.doi.org/10.1016/j.radcr.2022.03.021
Journal Article	S. Nazeer; A. Reddy	2022	Initial Presentation of OCD and Psychosis in an Adolescent during the COVID-19 Pandemic	Case Reports Psychiatry	https://dx.doi.org/10.1155/2022/2501926
Journal Article	C. G. Lanier; S. A. Lewis; P. D. Patel; A. M. Ahmed; P. O. Lewis	2022	An Unusual Case of COVID-19 Presenting as Acute Psychosis	Journal of Pharmacy Practice	https://dx.doi.org/10.1177/0897190020977721
Journal Article	F. M. Kyungu; A. M. Katumba; H. L. Kamwira; A. V. Mayikuli; A. Mala; M. I. Banza; H. M. Manirou; F. B. Tosali; P. C. Mulenga	2022	Acute acalculous cholecystitis following COVID-19 vaccination: a case report	The Pan African medical journal	https://dx.doi.org/10.11604/pamj.2022.41.291.33047
Journal Article	M. A. Khan; T. Almas; M. Ullah; M. Alkhattab; F. Shaikh; S. Shaikh; I. Bagwe; M. Antony; T. Khedro; V. R. Nagarajan; J. Ramjohn; R. Alsufyani; D. Almubarak; A. H. Al-Awaid; M. Alsufyani; D. R. Nagarajan; M. O. Khan; H. Huang; M. Oruk; A. Samy; N. Alqallaf; A. Shafi; A. Adeel; M. K. Khan	2022	Candida glabrata infection of a pancreatic pseudocyst in a COVID-19 patient: A case report and review of the literature	Annals of Medicine & Surgery	https://dx.doi.org/10.1016/j.amsu.2022.103648
Journal Article	J. Huang; Y. Zhong; Y. Duan; J. Sun	2023	Case report: New insights into persistent chronic pelvic pain syndrome with comorbid somatic symptom disorder	Frontiers in psychiatry Frontiers Research Foundation	https://dx.doi.org/10.3389/fpsyt.2023.1119938
Journal Article	I. M. Ghenu; R. Constantin; D. Ionescu; D. Dragos	2020	Giant Cavernous Hemangioma of the Liver in a Patient with Autosomal Dominant Polycystic Kidney Disease	The American Journal of Case Reports	https://dx.doi.org/10.12659/AJCR.927188
Journal Article	P. Flannery; I. Yang; M. Keyvani; G. Sakoulas	2021	Acute Psychosis Due to Anti-N-Methyl D-Aspartate Receptor Encephalitis Following COVID-19 Vaccination: A Case Report	Frontiers in neurology [electronic resource].	https://dx.doi.org/10.3389/fneur.2021.764197
Journal Article	R. J. Chen; C. Gillespie; K. Jassal; J. C. Lee; M. Read	2020	Delayed presentation of breast necrotising fasciitis due to COVID-19 anxiety	ANZ Journal of Surgery	https://dx.doi.org/10.1111/ans.16102
Journal Article	S. Chadha	2020	'COVID-19 pandemic' anxiety-induced Takotsubo cardiomyopathy	Qjm	https://dx.doi.org/10.1093/qjmed/hcaa135
Journal Article	I. Aquila; M. A. Sacco; C. Ricci; S. Gratteri; P. Ricci	2020	Quarantine of the Covid-19 pandemic in suicide: A psychological autopsy	Medico-Legal Journal	https://dx.doi.org/10.1177/0025817220923691
Journal Article	S. M. Alhassan; P. Iqbal; L. Fikrey; M. I. Mohamed Ibrahim; M. S. Qamar; M. Chaponda; W. Munir	2020	Post COVID 19 acute acalculous cholecystitis raising the possibility of underlying dysregulated immune response, a case report	Annals of Medicine & Surgery	https://dx.doi.org/10.1016/j.amsu.2020.11.031
Journal Article	O. Guner; A. Aydin	2022	Determining the relationship between anxiety levels, stress coping styles, and emotional eating of women in the COVID-19 pandemic	Archives of Psychiatric Nursing	10.1016/j.apnu.2022.08.002
Journal Article	A. A. Zubayer; M. E. Rahman; B. Islam; O. Zaman; M. C. Jobe	2023	COVID-19 anxiety and associated factors among university students in Bangladesh	Death Studies	10.1080/07481187.2023.2180692
Journal Article	M. A. Yildirim, F.	2023	Fear of COVID-19, Coronavirus Anxiety, COVID-19 Burnout, and Resilience: Examining Psychometric Properties of COVID-19 Burnout Scale in Urdu	Journal of Asian and African Studies	10.1177/00219096231153161
Journal Article	Y. M. Yasin; F. Khraim; V. Kehyayan	2023	Job satisfaction among expatriate nurses during the COVID-19 pandemic: A cross-sectional study	International Nursing Review	10.1111/inr.12847
Journal Article	I. Yalcin; M. Boysan; M. Eskisu; Z. Cam	2022	Health anxiety model of cyberchondria, fears, obsessions, sleep quality, and negative affect during COVID-19	Current Psychology	10.1007/s12144-022-02987-2
Journal Article	H. L. Xiang; J. T. Luo; J. Zhou; Z. Y. Zhou	2022	Older adults' prevention and communication to beat anxiety: the diminishing utility of proactive coping actions	Universal Access in the Information Society	10.1007/s10209-022-00915-6
Journal Article	D. J. Wrucke; M. K. H. Bement; A. L. Harkins; S. K. Hunter; S. Stolzman; A. S. Kaugars	2022	Health sciences students' career commitment, mental health, and physical activity during the COVID-19 pandemic	Journal of American College Health	10.1080/07448481.2022.2128679
Journal Article	K. L. Wesley; E. H. Cooper; J. T. Brinton; M. Meier; S. Honaker; S. L. Simon	2022	A National Survey of US Adolescent Sleep Duration, Timing, and Social Jetlag During the COVID-19 Pandemic	Behavioral Sleep Medicine	10.1080/15402002.2022.2086871
Journal Article	M. Vintila; O. I. Tudorel; A. Stefanut; A. Ivanoff; V. Bucur	2022	Emotional distress and coping strategies in COVID-19 anxiety	Current Psychology	10.1007/s12144-021-02690-8
Journal Article	L. Vargova; P. Kacmar; M. Lacny; G. Banik	2023	Measuring various aspects of coronavirus anxiety: a psychometric evaluation of Pandemic anxiety and Coronophobia scales from the latent and network perspective	Current Psychology	10.1007/s12144-023-04277-x
Journal Article	D. Tuluce; E. K. Serin	2022	The Death Anxiety Experienced by Cardiac Patients in the Covid-19 Pandemic and Its Affecting Factors	Omega-Journal of Death and Dying	10.1177/00302228221093461
Journal Article	A. U. Toraman; A. Kalkim; E. K. Korkmaz	2022	Coronavirus anxiety and cyberchondria among teachers during the COVID-19 pandemic: an online survey Coronavirus anxiety and cyberchondria	Current Psychology	10.1007/s12144-022-03382-7
Journal Article	A. Tonkaboni; A. Razi-Avarzamani; M. S. Sadrzadeh-Afshar	2022	Effects of COVID-19 epidemic on mental health of dental students of Tehran University of Medical Sciences in 2020	Journal of Dental Education	10.1002/jdd.13095
Journal Article	A. Slysz; J. Urbanska	2023	Psychological consequences of experiencing the COVID-19 coronavirus pandemic: early maladaptive schemas and mental health and quality of life	Psychology Health & Medicine	10.1080/13548506.2023.2179645
Journal Article	G. Shoychet; A. P. Lenton-Brym; M. M. Antony	2022	The Impact of COVID-19 Anxiety on Quality of Life in Canadian Adults: The Moderating Role of Intolerance of Uncertainty and Health Locus of Control	Canadian Journal of Behavioural Science-Revue Canadienne Des Sciences Du Comportement	10.1037/cbs0000331
Journal Article	M. G. Shahnawaz; K. Gupta; K. D. Kharshiing; D. Kashyap; M. Khursheed; N. H. Khan; R. Uniyal; U. Rehman	2022	Individual and group level risk factors in preventive health and panic buying behaviors during COVID-19 pandemic in India	Current Psychology	10.1007/s12144-022-03098-8
Journal Article	Y. B. Shah; S. Kjelstrom; D. Martinez; A. Leitenberger; D. M. Manasseh; M. Bollmann-Jenkins; A. Partridge; V. Kaklamani; R. Chlebowski; S. Larson; M. Weiss	2022	Risk factors for heightened COVID-19-Related anxiety among breast cancer patients	Cancer Medicine	10.1002/cam4.5184
Journal Article	R. Seth; S. A. Madathil; W. L. Siqueira; M. McNally; C. R. Quinonez; M. Glogauer; P. J. Allison	2023	Validity and reliability of the COVID-19 Anxiety Syndrome Scale in Canadian dentists	Clinical Psychology & Psychotherapy	10.1002/cpp.2877
Journal Article	H. P. Sert; H. Baskale	2022	Students' increased time spent on social media, and their level of coronavirus anxiety during the pandemic predict increased social media addiction	Health Information and Libraries Journal	10.1111/hir.12448
Journal Article	R. A. Schwartz-Mette; N. Duell; H. R. Lawrence; E. G. Balkind	2022	COVID-19 Distress Impacts Adolescents' Depressive Symptoms, NSSI, and Suicide Risk in the Rural, Northeast US	Journal of Clinical Child and Adolescent Psychology	10.1080/15374416.2022.2042697
Journal Article	M. Sanikommu; R. L. Fix	2022	The Forgotten Youth: Responding to Mental Health Needs Among Confined Youth in the Time of COVID-19	Health Promotion Practice	10.1177/15248399221113224
Journal Article	J. R. W. Samraj, D. J.; McMurtrie, H.	2023	Age and adult attachment style predict psychological distress in the Singapore general population during COVID-19	Psychology Health & Medicine	10.1080/13548506.2023.2216466
Journal Article	L. L. Saling; J. G. Phillips; D. B. Cohen	2023	Accuracy-sensitisation promotes the sharing of pro- (but not anti-) vaccine information	Psychology & Health	10.1080/08870446.2023.2179053
Journal Article	B. Richmond; L. Sharpe; R. E. Menzies	2022	Are Fear Campaigns Effective for Increasing Adherence to COVID-Related Mitigation Measures?	International Journal of Behavioral Medicine	10.1007/s12529-022-10137-y
Journal Article	U. S. Rehman, M. G.; Gupta, K.; Khan, N. H.; Kharshiing, K. D.; Kashyap, D.; Uniyal, R.; Khursheed, M.	2022	Development and Validation of a New COVID-19 Anxiety Scale (NCAS)	Journal of Health Management	10.1177/09720634221114672
Journal Article	T. A. Ranger; A. K. Clift; M. Patone; C. A. C. Coupland; R. Hatch; K. Thomas; P. Watkinson; J. Hippisley-Cox	2022	Preexisting Neuropsychiatric Conditions and Associated Risk of Severe COVID-19 Infection and Other Acute Respiratory Infections	Jama Psychiatry	10.1001/jamapsychiatry.2022.3614
Journal Article	J. Pruccoli; C. Biagi; L. Andreozzi; A. Fetta; L. Sacrato; C. Tartarini; D. M. Cordelli; M. Lanari	2023	Clinical and psychopathological profiles of children with somatic symptom disorders in a pediatric emergency unit: an observational study before and during the SARS-CoV-2 pandemic	European Journal of Pediatrics	10.1007/s00431-023-04850-3
Journal Article	C. C. Peterson	2022	Conversations that warm the heart: positive and negative links to the mental health challenges of the Covid-19 pandemic	Journal of Public Health	10.1093/pubmed/fdac034
Journal Article	M. M. Peixoto; O. Cunha	2023	COVID-19 fear and anxiety as mediators in the relationship between repetitive negative thinking and psychopathology: a community-based study during the 2nd confinement in Portugal	Current Psychology	10.1007/s12144-023-04782-z
Journal Article	N. Pandit; S. Monda; K. Campbell	2022	Anticipatory worry and returning to campus during the COVID-19 pandemic	Journal of American College Health	10.1080/07448481.2022.2057803
Journal Article	D. Pajic	2022	COVID-19 citation pandemic within the psychological knowledge domain	Current Psychology	10.1007/s12144-022-03146-3
Journal Article	Y. K. K. Ozekici, K. G.	2022	The role of COVID-19 anxiety and social contact within technology readiness and acceptance model for virtual reality	Journal of Vacation Marketing	10.1177/13567667221109268
Journal Article	R. C. Ozdemir; M. T. Isik; H. Dogan; S. E. Erturk	2022	Intensive Care Nurses' Anxiety About COVID-19, Approaches to and Attitudes Toward Dying with Dignity Principles During the Pandemic	Omega-Journal of Death and Dying	10.1177/00302228221087505
Journal Article	I. O. Oloniniyi; O. Ibigbami; O. A. Oginni; V. Ugo; A. Adelola; O. A. Esan; A. Amiola; O. Daropale; M. Ebuka; O. Esan; B. Mapayi	2022	Prevalence and Pattern of Intimate Partner Violence During COVID-19 Pandemic Among Nigerian Adults	Psychological Trauma-Theory Research Practice and Policy	10.1037/tra0001335
Journal Article	A. G. Nguyen, A.; Jackson, D.	2022	The up-down-up pandemic news experience: A mixed-method approach to its negative and positive effects on psychological wellbeing	Journalism	10.1177/14648849221135137
Journal Article	R. Moreta-Herrera; T. Caycho-Rodriguez; A. Salinas; M. Jimenez-Borja; D. Gavilanes-Gomez; C. J. Jimenez-Mosquera	2022	Factorial Validity, Reliability, Measurement Invariance and the Graded Response Model for the COVID-19 Anxiety Scale in a Sample of Ecuadorians	Omega-Journal of Death and Dying	10.1177/00302228221116515
Journal Article	C. M. Monley; E. E. Ozmat; J. L. Martin; J. Oh	2023	Drinking to cope with COVID-19 anxiety predicts greater alcohol problems for undergraduate students	Journal of American College Health	10.1080/07448481.2023.2209187
Journal Article	S. Mellish; J. C. Ryan; C. A. Litchfield	2022	Short-Term Psychological Outcomes of Australia's 2019/20 Bushfire Season	Psychological Trauma-Theory Research Practice and Policy	10.1037/tra0001323
Journal Article	S. Mehrotra; S. Roy	2023	Hope, Belief in Just World and Trust in Government: An Interaction Amidst Covid-19 Pandemic in India	Omega-Journal of Death and Dying	10.1177/00302228231177852
Journal Article	V. A. Mauer; H. Littleton; S. Lim; K. E. Sall; L. Siller; K. M. Edwards	2022	Fear of COVID-19, anxiety, and social support among college students	Journal of American College Health	10.1080/07448481.2022.2053689
Journal Article	A. M. Marin-Chollom; A. A. Panjwani	2022	Relationships between Intolerance of Uncertainty, Worry, Rumination, and Distress in College Students During the Coronavirus Pandemic: the Role of COVID-19 Threat Appraisals	International Journal of Behavioral Medicine	10.1007/s12529-022-10116-3
Journal Article	M. Mahat-Shamir; S. Pitcho-Prelorentzos; M. Kagan; M. Kestler-Peleg; O. Lavenda	2021	Adjustment Disorder in the Face of COVID-19 Outbreak: The Impact of Death Anxiety, Media Exposure, Fear of Contagion and Hypochondriasis Symptoms	Omega-Journal of Death and Dying	10.1177/00302228211034372
Journal Article	X. Y. D. Lin, J. A. D.	2022	Perception of kindness at university relates to emotion regulation and well-being outcomes among Chinese early childhood pre-service teachers during the COVID-19 pandemic	Journal of Education for Teaching	10.1080/02607476.2022.2152654
Journal Article	T. Lieven	2021	Global validation of the Coronavirus Anxiety Scale (CAS)	Current Psychology	10.1007/s12144-021-02583-w
Journal Article	C. Liddelow; C. S. Hitchcock; B. A. Mullan	2022	Exploring quality of life in Australian adults during a pandemic	Current Psychology	10.1007/s12144-022-03831-3
Journal Article	X. X. Li; H. Y. Wang; Y. C. Wu; Y. F. Ma	2022	Psychological Behavior, Work Stress, and Social Support of Frontline Nurses During the COVID-19 Pandemic	Journal of Psychosocial Nursing and Mental Health Services	10.3928/02793695-20220406-01
Journal Article	C. LeNoble; A. Naranjo; M. Shoss; K. Horan	2023	Navigating a Context of Severe Uncertainty: The Effect of Industry Unsafety Signals on Employee Well-being During the COVID-19 Crisis	Occupational Health Science	10.1007/s41542-023-00155-x
Journal Article	S. A. Lee	2020	Coronavirus anxiety scale: A brief mental health screener for COVID-19 related anxiety	Death Studies	10.1080/07481187.2020.1748481
Journal Article	J. R. Laurence, H.; Smyth, E.	2023	What buffered the impact of the COVID-19 pandemic on depression? A longitudinal study of caregivers of school aged children in Ireland	European Sociological Review	10.1093/esr/jcad017
Journal Article	H. Kubo; R. Katsuki; K. Horie; I. Yamakawa; M. Tateno; N. Shinfuku; N. Sartorius; S. Sakamoto; T. A. Kato	2022	Risk factors of hikikomori among office workers during the COVID-19 pandemic: A prospective online survey	Current Psychology	10.1007/s12144-022-03446-8
Journal Article	E. Kowalski; J. Graf; A. Schneider; S. Zipfel; A. Stengel	2022	Resilience and General Self-Efficacy are Related to Perception of COVID-19 Symptomatology, Mental Health, and Coping with Acute COVID-19 Infection	Psychotherapie Psychosomatik Medizinische Psychologie	10.1055/a-1876-2777
Journal Article	B. D. Kosovali; N. M. Mutlu; C. C. Gonen; T. T. Peker; A. Yavuz; O. B. Soyal; E. Cakir; B. Akan; D. Gokcinar; D. Erdem; I. O. Turan	2021	Does hospitalisation of a patient in the intensive care unit cause anxiety and does restriction of visiting cause depression for the relatives of these patients during COVID-19 pandemic?	International Journal of Clinical Practice	10.1111/ijcp.14328
Journal Article	R. J. Kolbe; S. A. Madathil; L. M. Marin; R. Seth; N. Faraj; P. J. Allison; C. Quinonez; M. Glogauer; W. L. Siqueira; M. F. Siqueira	2023	Salivary Cortisol and Anxiety in Canadian Dentists over 1 Year of COVID-19	Journal of Dental Research	10.1177/00220345231178726
Journal Article	M. Koc; T. Sari; B. Altintas; A. Kissal; N. Gurhan	2023	Investigation into the Relationship Between COVID-19 Anxiety and Spiritual Orientation in Elderly Individuals in Nursing Homes and Care Centers in Turkey	Journal of Religion & Health	10.1007/s10943-023-01799-3
Journal Article	S. Kiyak; H. T. Polat	2022	The Relationship Between Death Anxiety and COVID-19 Fear and Anxiety in Women With Breast Cancer	Omega-Journal of Death and Dying	10.1177/00302228221086056
Journal Article	H. J. Kim; E. Kim; D. H. Han	2023	Effect of psychological factors on COVID-19 vaccine hesitancy	Journal of Public Health	10.1093/pubmed/fdad050
Journal Article	M. Kilinc; G. Arslan; F. S. Cakar; M. Yildirim	2022	Psychological maltreatment, coping flexibility, and death obsession during the COVID-19 pandemic: A multi-mediation analysis	Current Psychology	10.1007/s12144-021-02576-9
Journal Article	B. Kepenek-Varol; M. Zeren; R. Dincer; S. Erkaya	2022	Breathing and Relaxation Exercises Help Improving Fear of COVID-19, Anxiety, and Sleep Quality: A Randomized Controlled Trial	Journal of Integrative and Complementary Medicine	10.1089/jicm.2021.0381
Journal Article	L. F. Jin; N. Zhang; J. H. Zhu	2022	Healthy lifestyle changes and mental health of healthcare workers during the COVID-19 pandemic in China	Current Psychology	10.1007/s12144-022-03562-5
Journal Article	A. Jackson; G. A. Melvin; M. Mulraney; S. P. Becker; M. A. Bellgrove; J. Quach; D. Hutchinson; E. M. Westrupp; A. Montgomery; E. Sciberras	2022	Associations Between Anxiety and Home Learning Difficulties in Children and Adolescents with ADHD During the COVID-19 Pandemic	Child Psychiatry & Human Development	10.1007/s10578-022-01338-3
Journal Article	D. A. Holdsworth; R. M. Barker-Davies; R. R. Chamley; O. O'Sullivan; P. Ladlow; S. May; A. D. Houston; J. Mulae; C. Xie; M. Cranley; E. Sellon; J. Naylor; M. Halle; G. Parati; C. Davos; O. J. Rider; A. B. Bennett; E. D. Nicol	2022	Cardiopulmonary exercise testing excludes significant disease in patients recovering from COVID-19	Bmj Military Health	10.1136/military-2022-002193
Journal Article	T. Hasenoehrl; S. Palma; D. F. X. Huber; S. Kastl; M. Steiner; G. Jordakieva; R. Crevenna	2022	Post-COVID: effects of physical exercise on functional status and work ability in health care personnel	Disability and Rehabilitation	10.1080/09638288.2022.2111467
Journal Article	I. T. Handler, C. S. L.	2022	Impact of Japanese travelers' psychographics on domestic travel intention during the COVID-19 pandemic	Journal of Vacation Marketing	10.1177/13567667221122108
Journal Article	S. P. Haller; C. Archer; A. Jeong; A. Jaffe; E. L. Jones; A. Harrewijn; R. Naim; J. O. Linke; J. Stoddard; M. A. Brotman	2022	Changes in Internalizing Symptoms During the COVID-19 Pandemic in a Transdiagnostic Sample of Youth: Exploring Mediators and Predictors	Child Psychiatry & Human Development	10.1007/s10578-022-01382-z
Journal Article	C. L. Hall; C. Partlett; A. Z. Valentine; S. Pearcey; K. Sayal	2023	Understanding the Impact of Home Confinement on Children and Young People with ADHD and ASD During the COVID-19 Pandemic	Child Psychiatry & Human Development	10.1007/s10578-022-01490-w
Journal Article	G. Gutman; M. Karbakhsh; H. G. Stewart	2022	Abuse of Marginalized Older Adults During COVID-19 Proxy Findings from the Canadian Longitudinal Study on Aging	Geropsych-the Journal of Gerontopsychology and Geriatric Psychiatry	10.1024/1662-9647/a000301
Journal Article	L. P. E. Grosvenor, C. L.; Holingue, C.; Beasley, J. B.; Kalb, L. G.	2023	Self-Report Measurement of Well-Being in Autistic Adults: Psychometric Properties of the PERMA Profiler	Autism in Adulthood	10.1089/aut.2022.0049
Journal Article	A. L. Griffiths, K.; Haughtigan, K.; Beer, O. W. J.; Powell, L.; Royse, D.	2023	Physiological evidence of escalating stress during COVID-19: a longitudinal assessment of child welfare workers	Journal of Public Child Welfare	10.1080/15548732.2023.2182396
Journal Article	J. A. Gibbons; S. A. Lee; K. D. Harris; E. D. Friedmann; G. R. Rocha; M. J. Traversa	2022	Red State, Blue State, Purple State; Higher and Increasing Blue COVID-19 Anxiety Rate	Psychological Reports	10.1177/00332941221146705
Journal Article	C. Garcia; J. A. Ayala; K. D. Roldan; N. Bavarian	2022	Exploring Reddit conversations about mental health difficulties among college students during the COVID-19 pandemic	Journal of American College Health	10.1080/07448481.2022.2115297
Journal Article	T. Feiler; S. Vanacore; C. Dolbier	2022	COVID-19 Pandemic-Specific PTSD: Risk and Protective Factors Among University Students	Journal of Loss & Trauma	10.1080/15325024.2022.2132670
Journal Article	C. H. Fan; S. J. Liu	2022	Exploring the associations among perceived teacher emotional support, resilience, Covid-19 anxiety, and mental well-being: evidence from Chinese vocational college students	Current Psychology	10.1007/s12144-022-04112-9
Journal Article	P. Engelmann; A. Toussaint; M. M. Addo; T. T. Brehm; A. W. Lohse; A. Weigel; M. Thompson; B. Lowe	2022	Predictors of somatic symptom burden in healthcare professionals during the COVID-19 pandemic: an 8-week follow-up study	Journal of Mental Health	10.1080/09638237.2022.2069709
Journal Article	A. Durmaz; C. G. Kakasci	2022	Investigation of the Relationship Between COVID-19 Anxiety and Perception of Risk in Pregnancy, Fears of Death and Losing Their Baby in the Pandemic	Omega-Journal of Death and Dying	10.1177/00302228221110328
Journal Article	B. Dowd; K. Hein; S. L. Diez; M. Prokofieva; L. Kannis-Dymand; V. Stavropoulos	2022	Cross-Addiction Risk Profile Associations with COVID-19 Anxiety: a Preliminary Exploratory Study	International Journal of Mental Health and Addiction	10.1007/s11469-022-00862-6
Journal Article	D. M. Degirmenci; Y. K. Ugurlu; D. K. Alemdar	2022	The relationship between coronavirus anxiety level and emotional eating in individuals with metabolic syndrome	Psychology Health & Medicine	10.1080/13548506.2022.2080841
Journal Article	P. R. Debnath; M. S. Islam; P. K. Karmakar; R. Sarker; Z. W. Zhai; M. N. Potenza	2021	Mental Health Concerns, Insomnia, and Loneliness Among Intern Doctors Amidst the COVID-19 Pandemic: Evidence from a Large Tertiary Care Hospital in Bangladesh	International Journal of Mental Health and Addiction	10.1007/s11469-021-00690-0
Journal Article	P. L. Curseu; A. D. Coman; A. Panchenko; O. C. Fodor; L. Ratiu	2021	Death anxiety, death reflection and interpersonal communication as predictors of social distance towards people infected with COVID 19	Current Psychology	10.1007/s12144-020-01171-8
Journal Article	O. Cunha; S. Caridade; A. D. Rodrigues; A. R. Cruz; M. M. Peixoto	2023	Perpetration of Intimate Partner Violence and COVID-19-Related Anxiety During the Second Lockdown in Portugal: The Mediating Role of Anxiety, Depression, and Stress	Journal of Family Violence	10.1007/s10896-023-00498-7
Journal Article	M. V. J. Chapman, T. M.; Godoy, S. M.; Day, S.; Goode, R. W.	2023	Coping Behaviors in Response to the COVID-19 Pandemic Among Essential Workers of Color: Latent Classes and Covariates	Journal of Human Rights and Social Work	10.1007/s41134-023-00250-7
Journal Article	P. Y. Ch'en; L. S. Gold; Q. S. Lu; T. Ye; J. S. Andrews; P. Patel	2023	Exploring risk factors for persistent neurocognitive sequelae after hospitalization for COVID-19	Annals of Clinical and Translational Neurology	10.1002/acn3.51801
Journal Article	T. Caycho-Rodriguez; P. D. Valencia; L. W. Vilca; C. Carbajal-Leon; A. Vivanco-Vidal; D. Saroli-Aranibar; M. Reyes-Bossio; M. White; C. Rojas-Jara; R. Polanco-Carrasco; M. Gallegos; M. Cervigni; P. Martino; D. A. Palacios; R. Moreta-Herrera; A. Samaniego-Pinho; M. E. Lobos-Rivera; A. B. Figares; D. X. Puerta-Cortes; I. E. Corrales-Reyes; R. Calderon; B. P. Tapia; I. F. Ferrari; C. Flores-Mendoza	2022	Cross-cultural validation of the new version of the Coronavirus Anxiety Scale in twelve Latin American countries	Current Psychology	10.1007/s12144-021-02563-0
Journal Article	T. Caycho-Rodriguez; J. M. Tomas; P. D. Valencia; J. Ventura-Leon; L. W. Vilca; C. Carbajal-Leon; M. Reyes-Bossio; M. White; C. Rojas-Jara; R. Polanco-Carrasco; M. Gallegos; M. Cervigni; P. Martino; D. A. Palacios; R. Moreta-Herrera; A. Samaniego-Pinho; M. E. L. Rivera; A. B. Figares; D. X. Puerta-Cortes; I. E. Corrales-Reyes; R. Calderon; B. P. Tapia; I. F. Ferrari; C. Flores-Mendoza; A. Vivanco…	2022	COVID-19 anxiety, psychological well-being and preventive behaviors during the COVID-19 pandemic in Latin America and the Caribbean: relationships and explanatory model	Current Psychology	10.1007/s12144-022-03389-0
Journal Article	D. Carr; J. Sheffler; M. Meynadasy; B. Schmidt; G. Hajcak; N. Sachs-Ericsson	2023	A longitudinal examination of the protective effect of resilience against anxiety among older adults with high COVID-related worry	Cognitive Behaviour Therapy	10.1080/16506073.2023.2191825
Journal Article	J. U. Buenconsejo; F. D. Fincham; J. A. D. Datu	2023	The perks of being grateful to partners: Expressing gratitude in relationships predicts relational self-efficacy and life satisfaction during the COVID-19 pandemic	Applied Psychology-Health and Well Being	10.1111/aphw.12447
Journal Article	J. U. Buenconsejo; J. A. D. Datu; M. M. Chiu; R. C. H. Chan	2022	Psychometric validity and measurement invariance of positive youth development in the Philippines during the COVID-19 pandemic	Applied Developmental Science	10.1080/10888691.2022.2078719
Journal Article	C. M. Bostan; A. Hrituleac; L. A. Magurianu	2023	Death Anxiety and COVID-19 Anxiety. The Mediating Role of Religious Relational Identification and the Impact of Emotional Regulation Strategies	Omega-Journal of Death and Dying	10.1177/00302228231151744
Journal Article	A. Bendau; M. B. Petzold; J. Plag; E. Asselmann; A. Strohle	2023	Illness anxiety predicts higher mental strain and vaccine willingness-A nine-wave longitudinal study during the first 1.5 years of the COVID-19 pandemic in Germany	Stress and Health	10.1002/smi.3255
Journal Article	K. Bas; N. G. Bas	2022	Parents' Level of COVID-19 Fear, Anxiety and Their Attitudes and Behaviors Toward Vaccination of Their Children	Omega-Journal of Death and Dying	10.1177/00302228221146377
Journal Article	R. A. Atinga; N. M. I. Alhassan; A. Ayawine	2021	Recovered but Constrained: Narratives of Ghanaian COVID-19 Survivors Experiences and Coping Pathways of Stigma, Discrimination, Social Exclusion and Their Sequels	International Journal of Health Policy and Management	10.34172/ijhpm.2021.81
Journal Article	I. Askari; L. Wenglorz; F. J. Gajewski; M. Janner; A. Vetter; A. Askari; S. Askari; Z. Balazsy; S. Bramer-Ugur; D. Reinermann; T. Nolting; E. Meisenzahl; M. Kujovic	2022	Predicting the role of coping factors on pandemic-related anxiety	Current Psychology	10.1007/s12144-022-03188-7
Journal Article	A. J. S. Anderson, J. M.	2022	Information Environments and Support for COVID-19 Mitigation Policies	American Behavioral Scientist	10.1177/00027642221118285
Journal Article	M. A. Altay, A.	2022	Fear of COVID-19 and quality of life: the mediating role of loneliness among older Turkish adults	Ageing & Society	10.1017/s0144686x21001938
Journal Article	A. Alhakami; V. Salem; D. Alateeq; A. V. Nikcevic; T. Marci; S. Palmieri; M. M. Spada; G. Mansueto	2023	The Arab COVID-19 Anxiety Syndrome Scale (C-19ASS): COVID-19 anxiety syndrome and psychological symptoms in the Saudi Arabian population	Clinical Psychology & Psychotherapy	10.1002/cpp.2860
Journal Article	S. D. Aksoy; S. Ozdemir; E. Akbal	2023	Effects of COVID-19 anxiety and obsession on fear of childbirth in high-risk pregnancy during the pandemic in Turkey	International Journal of Psychiatry in Medicine	10.1177/00912174231183925
Journal Article	B. Akdag; D. Ege; D. Goksuluk; F. Ipekten; A. Erdogan; A. Onder	2023	The parental COVID-19 anxiety and emotional exhaustion in healthcare workers: exploring the roles of resilience, prosocialness, and optimism	Current Psychology	10.1007/s12144-023-04414-6
Journal Article	A. Abu Khait; M. T. Mrayyan; S. Al-Rjoub; M. Rababa; S. Al-Rawashdeh	2022	Cyberchondria, Anxiety Sensitivity, Hypochondria, and Internet Addiction: Implications for Mental Health Professionals	Current Psychology	10.1007/s12144-022-03815-3
Journal Article	G. Mertens; P. Lodder; T. Smeets; S. Duijndam	2023	Fear of COVID-19: Data of a large longitudinal survey conducte d b etween March 2020 and June 2021	Data in Brief	10.1016/j.dib.2023.109177
Journal Article	D. M. Marchetti, R.; Palumbo, R.; D'Ettorre, M.; Ceccato, I.; Colasanti, M.; Di Crosta, A.; La Malva, P.; Bartolini, E.; Biasone, D.; Mammarella, N.; Porcelli, P.; Di Domenico, A.; Verrocchio, M. C.	2023	Self-Reported Mental Health and Psychosocial Correlates during the COVID-19 Pandemic: Data from the General Population in Italy	Data	10.3390/data8060111
Journal Article	M. J. Zvolensky; B. Y. Kauffman; L. Garey; A. G. Viana; C. T. Matoska	2022	Interoceptive anxiety-related processes: Importance for understanding COVID-19 and future pandemic mental health and addictive behaviors and their comorbidity	Behaviour Research and Therapy	10.1016/j.brat.2022.104141
Journal Article	A. N. A. Zsido, N.; Inhof, O.; Matuz-Budai, T.; Stecina, D. T.; Labadi, B.	2022	Psychological well-being, risk factors, and coping strategies with social isolation and new challenges in times of adversity caused by the COVID-19 pandemic	Acta Psychologica	10.1016/j.actpsy.2022.103538
Journal Article	G. Zreik; K. Asraf; I. Haimov; L. Tikotzky	2021	Maternal perceptions of sleep problems among children and mothers during the coronavirus disease 2019 (COVID-19) pandemic in Israel	Journal of Sleep Research	10.1111/jsr.13201
Journal Article	C. Q. Z. Zou, W. Y.; Sznajder, K.; Yang, F. Z.; Jia, Y. J.; Ma, R. Q.; Cui, C.; Yang, X. S.	2021	Factors Influencing Anxiety Among WeChat Users During the Early Stages of the COVID-19 Pandemic in Mainland China: Cross-sectional Survey Study	Journal of Medical Internet Research	10.2196/24412
Journal Article	Y. D. Zhou, L. S.; Deng, Y. L.; Zeng, H. L.; Yang, L. F.	2022	The moderating effect of alexithymia on the relationship between stress and cyberchondria	Frontiers in Psychiatry	10.3389/fpsyt.2022.1043521
Journal Article	R. Zhou; H. Chen; L. Zhu; Y. Chen; B. Y. Chen; Y. Li; Z. Chen; H. H. Zhu; H. M. Wang	2021	Mental Health Status of the Elderly Chinese Population During COVID-19: An Online Cross-Sectional Study	Frontiers in Psychiatry	10.3389/fpsyt.2021.645938
Journal Article	C. Zhou; H. X. Xiu; Y. Q. Wang; X. Y. Yu	2021	Characterizing the dissemination of misinformation on social media in health emergencies: An empirical study based on COVID-19	Information Processing & Management	10.1016/j.ipm.2021.102554
Journal Article	Q. X. Zheng; X. M. Jiang; Y. Lin; G. H. Liu; Y. P. Lin; Y. L. Kang; X. W. Liu	2020	The influence of psychological response and security sense on pregnancy stress during the outbreak of coronavirus disease 2019: A mediating model	Journal of Clinical Nursing	10.1111/jocn.15460
Journal Article	H. J. Zheng, S. H.	2022	Linking the Pathway from Exposure to Online Vaccine Information to Cyberchondria During the COVID-19 Pandemic: A Moderated Mediation Model	Cyberpsychology Behavior and Social Networking	10.1089/cyber.2022.0045
Journal Article	H. Zhao; X. Yu; W. Y. Ye; R. Z. Wang; J. F. Sheng; Y. Shi	2022	Vaccination with SARS-CoV-2 inactivated vaccines reduced the risk of anxiety and depression in a population majored by health care workers during the recent omicron variant outbreak	Frontiers in Psychology	10.3389/fpsyg.2022.989952
Journal Article	F. Z. T. Zhao, X.; Wang, C. Q.	2021	Acupuncture Combined With Emotional Therapy of Chinese Medicine Treatment for Improving Depressive Symptoms in Elderly Patients With Alcohol Dependence During the COVID-19 Epidemic	Frontiers in Psychology	10.3389/fpsyg.2021.635099
Journal Article	Y. F. Zhang; Z. Hou; S. Wu; X. Q. Li; M. Y. Hao; X. F. Wu	2022	The relationship between internet addiction and aggressive behavior among adolescents during the COVID-19 pandemic: Anxiety as a mediator	Acta Psychologica	10.1016/j.actpsy.2022.103612
Journal Article	W. Zhang; D. Velez	2022	Effects of COVID-19 on Physical Activity and Its Relationship With Mental Health in a US Community Sample: Cross-sectional, Convenience Sampling-based Online Survey	Jmir Formative Research	10.2196/32387
Journal Article	W. Zhang; L. Huang; F. Y. Xu; H. R. Liu; G. P. Wang	2023	Impact of campus living conditions on Chinese medical school students' mental health during the COVID-19 campus lockdown: the chain mediating role of cognitive reappraisal and expression suppression	Frontiers in Psychiatry	10.3389/fpsyt.2023.1171425
Journal Article	S. X. Zhang; J. Liu; A. A. Jahanshahi; K. Nawaser; A. Yousefi; J. Z. Li; S. H. Sun	2020	At the height of the storm: Healthcare staff's health conditions and job satisfaction and their associated predictors during the epidemic peak of COVID-19	Brain Behavior and Immunity	10.1016/j.bbi.2020.05.010
Journal Article	Q. C. Zhang	2023	Patterns of attentional biases in children and emotional symptoms during the COVID-19 pandemic: a two-wave longitudinal study	Child and Adolescent Psychiatry and Mental Health	10.1186/s13034-023-00594-y
Journal Article	G. Zerbini; S. Taflinger; P. Reicherts; M. Kunz; S. Sattler	2022	Perceived risk of COVID-19 exposure and poor COVID-19 prognosis impair sleep: The mediating and moderating roles of COVID-19-related anxiety and knowledge	Journal of Sleep Research	10.1111/jsr.13569
Journal Article	S. Zenker; E. Braun; S. Gyimothy	2021	Too afraid to Travel? Development of a Pandemic (COVID-19) Anxiety Travel Scale (PATS)	Tourism Management	10.1016/j.tourman.2021.104286
Journal Article	M. Zendehdel; F. Elyasi; S. Jahanfar; A. Emami-Sahebi	2022	Effectiveness of progressive muscle relaxation technique on anxiety caused by Covid-19 in pregnant women: A randomized clinical trial	Neuropsychopharmacology Reports	10.1002/npr2.12241
Journal Article	Z. Zanjani; M. Jandaghian; S. R. Alvani; V. Ghorbani; S. Joekar	2023	COVID-19 Anxiety and Washing Obsessive-compulsive Symptoms: Stress Coping Styles as a Mediator	Current Psychiatry Research and Reviews	10.2174/2666082218666220802122605
Journal Article	M. A. Zakeri; E. Rahiminezhad; F. Salehi; H. Ganjeh; M. Dehghan	2021	Burnout, Anxiety, Stress, and Depression Among Iranian Nurses: Before and During the First Wave of the COVID-19 Pandemic	Frontiers in Psychology	10.3389/fpsyg.2021.789737
Journal Article	A. R. Yusefi; S. Daneshi; E. R. Davarani; P. Nikmanesh; G. Mehralian; P. Bastani	2021	Resilience level and its relationship with hypochondriasis in nurses working in COVID-19 reference hospitals	Bmc Nursing	10.1186/s12912-021-00730-z
Journal Article	B. Yurttas; B. C. Poyraz; N. Sut; A. Ozdede; M. Oztas; S. Ugurlu; F. Tabak; V. Hamuryudan; E. Seyahi	2021	Willingness to get the COVID-19 vaccine among patients with rheumatic diseases, healthcare workers and general population in Turkey: a web-based survey	Rheumatology International	10.1007/s00296-021-04841-3
Journal Article	H. Yuksek; M. Celik; A. Keser	2023	The mediator role of well-being in the effect of COVID-19 anxiety on occupational commitment: research in the aviation sector	International Journal of Occupational Safety and Ergonomics	10.1080/10803548.2022.2057011
Journal Article	X. L. Yu; K. T. Xiao; J. P. Liu	2022	Dynamic co-movements of COVID-19 pandemic anxieties and stock market returns	Finance Research Letters	10.1016/j.frl.2021.102219
Journal Article	B. Yu; D. Barnett; V. Menon; L. Rabiee; Y. S. De Castro; M. Kasubhai; E. Watkins	2022	Healthcare worker trauma and related mental health outcomes during the COVID-19 outbreak in New York City	Plos One	10.1371/journal.pone.0267315
Journal Article	A. Ypsilanti; E. Mullings; O. Hawkins; L. Lazuras	2021	Feelings of fear, sadness, and loneliness during the COVID-19 pandemic: Findings from two studies in the UK	Journal of Affective Disorders	10.1016/j.jad.2021.08.031
Journal Article	S. Yoon; S. Choi	2022	Stress-related to COVID-19, anxiety, and protective factors among middle-aged and older adults in the largest outbreak areas in South Korea	Aging & Mental Health	10.1080/13607863.2021.2017850
Journal Article	I. J. Yoon; S. J. Lee	2023	Health Literacy and Anxiety Among Hemodialysis Patients During the Coronavirus Disease Pandemic	Psychology Research and Behavior Management	10.2147/prbm.S395479
Journal Article	F. Yin; Z. C. Feng	2022	The Effect of COVID-19 Safety Protocols on Hospital Workers' Mental Health: A Moderated-Mediation Model of COVID-19 Anxiety and Psychological Resilience	Behavioral Sciences	10.3390/bs12120477
Journal Article	Y. Yilmaz; A. Erdogan; E. Bahadir	2021	FEAR, ANXIETY, BURNOUT, AND INSOMNIA LEVELS OF HEALTHCARE WORKERS DURING COVID-19 PANDEMIC IN TURKEY	Psychiatria Danubina
Journal Article	E. Yildiz; Z. K. Apaydin; B. Alay; Z. Dincer; E. Cigri	2022	COVID-19 History Increases the Anxiety of Mothers with Children in Intensive Care during the Pandemic in Turkey	Children-Basel	10.3390/children9101448
Journal Article	T. T. Yildirim; O. Atas; A. Asafov; K. Yildirim; H. Balibey	2020	Psychological Status of Healthcare Workers during the Covid-19 Pandemic	Jcpsp-Journal of the College of Physicians and Surgeons Pakistan	10.29271/jcpsp.2020.Supp2.S26
Journal Article	T. T. Yildirim; O. Atas	2021	The evaluation of psychological state of dental students during the COVID-19 pandemic	Brazilian Oral Research	10.1590/1807-3107bor-2021.vol35.0069
Journal Article	M. G. Yildirim, A.	2021	Coronavirus anxiety, fear of COVID-19, hope and resilience in healthcare workers: a moderated mediation model study	Health Psychology Report	10.5114/hpr.2021.107336
Journal Article	M. Yildirim; A. Ozaslan; G. Arslan	2022	Perceived risk and parental coronavirus anxiety in healthcare workers: a moderated mediation role of coronavirus fear and mental well-being	Psychology Health & Medicine	10.1080/13548506.2021.1871771
Journal Article	M. Yildirim; I. Cicek	2022	Optimism and pessimism mediate the association between parental coronavirus anxiety and depression among healthcare professionals in the era of COVID-19	Psychology Health & Medicine	10.1080/13548506.2021.1966702
Journal Article	M. Yildirim; O. Akgul; E. Gecer	2022	The Effect of COVID-19 Anxiety on General Health: the Role of COVID-19 Coping	International Journal of Mental Health and Addiction	10.1007/s11469-020-00429-3
Journal Article	B. Yilbas	2021	Psychiatric evaluation of individuals treated with the diagnosis of COVID-19 following recovery period	Klinik Psikiyatri Dergisi-Turkish Journal of Clinical Psychiatry	10.5505/kpd.2020.89156
Journal Article	A. W. K. Yeung; A. Tosevska; E. Klager; F. Eibensteiner; C. Tsagkaris; E. D. Parvanov; F. A. Nawaz; S. Volkl-Kernstock; E. Schaden; M. Kletecka-Pulker; H. Willschke; A. G. Atanasov	2022	Medical and Health-Related Misinformation on Social Media: Bibliometric Study of the Scientific Literature	Journal of Medical Internet Research	10.2196/28152
Journal Article	E. Yazici; E. Kose; C. Turan; A. B. Yazici	2021	Outbreak anxiety scale: Development, Validity, and reliability	Northern Clinics of Istanbul	10.14744/nci.2021.69077
Journal Article	S. Yazdanirad; M. Sadeghian; M. J. Naeini; M. Abbasi; S. M. Mousavi	2021	The contribution of hypochondria resulting from Corona virus on the occupational productivity loss through increased job stress and decreased resilience in the central workshop of an oil refinery: A path analysis	Heliyon	10.1016/j.heliyon.2021.e06808
Journal Article	L. L. Yan; Y. Q. Gan; X. Ding; J. H. Wu; H. X. Duan	2021	The relationship between perceived stress and emotional distress during the COVID-19 outbreak: Effects of boredom proneness and coping style	Journal of Anxiety Disorders	10.1016/j.janxdis.2020.102328
Journal Article	G. Yalcinkaya; M. Kirmizi; Y. S. Sengul	2022	Physical activity and health anxiety in people with and without spinal pain during the COVID-19 lockdown: A comparison study	Agri-the Journal of the Turkish Society of Algology	10.14744/agri.2021.90692
Journal Article	A. Yaghi	2022	Impact of online education on anxiety and stress among undergraduate public affairs students: A longitudinal study during the COVID-19 pandemic	Journal of Public Affairs Education	10.1080/15236803.2021.1954469
Journal Article	M. H. Yadollahpour; M. Nouriani; M. Faramarzi; M. Yaminfirooz; M. A. Shams; H. Gholinia	2023	Role of spiritual intelligence and demographic factors as predictors of occupational stress, quality of life and coronavirus anxiety among nurses during the COVID-19 pandemic	Nursing Open	10.1002/nop2.1395
Journal Article	Q. L. Xu, D.; Dong, Y. N.; Wu, Y.; Cao, H.; Zhang, F.; Xia, Y. P.; Chen, J.; Wang, X. S.	2023	The Relationship Between Personality Traits and Clinical Decision-Making, Anxiety and Stress Among Intern Nursing Students During COVID-19: A Cross-Sectional Study	Psychology Research and Behavior Management	10.2147/prbm.S387682
Journal Article	J. J. Xu; J. Y. Ou; S. Y. Luo; Z. J. Wang; E. Chang; C. Novak; J. Y. Shen; S. Y. Zheng; Y. A. Wang	2020	Perceived Social Support Protects Lonely People Against COVID-19 Anxiety: A Three-Wave Longitudinal Study in China	Frontiers in Psychology	10.3389/fpsyg.2020.566965
Journal Article	L. Xin; L. H. Wang; X. Cao; Y. N. Tian; Y. S. Yang; K. X. Wang; Z. Kang; M. M. Zhao; C. C. Feng; X. Y. Wang; N. A. Luo; H. Liu; Q. H. Wu	2022	Prevalence and influencing factors of pandemic fatigue among Chinese public in Xi'an city during COVID-19 new normal: a cross-sectional study	Frontiers in Public Health	10.3389/fpubh.2022.971115
Journal Article	Y. F. Wu; M. Y. Chen; J. H. Ye; J. C. Hong; J. N. Ye; Y. T. Wu	2022	The Relationship of Breathing and COVID-19 Anxiety When Using Smart Watches for Guided Respiration Practice: A Cross-Sectional Study	Frontiers in Psychology	10.3389/fpsyg.2022.847602
Journal Article	Y. Wu; L. Kwakkenbos; R. S. Henry; M. E. Carrier; M. Gagarine; S. Harb; A. Bourgeault; L. Tao; A. Carboni-Jim; Z. Negeri; S. Patten; S. J. Bartlett; L. Mouthon; J. Varga; A. Benedetti; B. D. Thombs	2021	Factors associated with fears due to COVID-19: A Scleroderma Patient-centered Intervention Network (SPIN) COVID-19 cohort study	Journal of Psychosomatic Research	10.1016/j.jpsychores.2020.110314
Journal Article	X. Z. Wu; Z. Wang; H. P. Zhang; P. M. Yuan; Q. L. Yu; Z. J. Zhou; Q. B. Zhao	2021	Effects of Internet Language Related to COVID-19 on Mental Health in College Students: The Mediating Effect of Cognitive Flexibility	Frontiers in Psychology	10.3389/fpsyg.2021.600268
Journal Article	X. Wu; N. Nazari; M. D. Griffiths	2021	Using Fear and Anxiety Related to COVID-19 to Predict Cyberchondria: Cross-sectional Survey Study	Journal of Medical Internet Research	10.2196/26285
Journal Article	H. Wozniak; L. Benzakour; G. Moullec; N. Buetti; A. Nguyen; S. Corbaz; P. Roos; L. Vieux; J. C. Suard; R. Weissbrodt; J. Pugin; J. A. Pralong; S. Cereghetti	2021	Mental health outcomes of ICU and non-ICU healthcare workers during the COVID-19 outbreak: a cross-sectional study	Annals of Intensive Care	10.1186/s13613-021-00900-x
Journal Article	D. Witteveen; E. Velthorst	2020	Economic hardship and mental health complaints during COVID-19	Proceedings of the National Academy of Sciences of the United States of America	10.1073/pnas.2009609117
Journal Article	T. J. Wilkinson; C. J. Lightfoot; J. Palmer; A. C. Smith	2022	Navigating the COVID-19 infodemic in those living with kidney disease: access and trust in health information sources and the association with anxiety and depression	Current Medical Research and Opinion	10.1080/03007995.2021.1984221
Journal Article	D. L. Wilczynska, J. Y.; Yang, Y.; Fan, H. Y.; Liu, T. F.; Lipowski, M.	2021	Fear of COVID-19 changes the motivation for physical activity participation: Polish-Chinese comparisons	Health Psychology Report	10.5114/hpr.2021.105007
Journal Article	M. Wieteska-Milek; S. Szmit; M. Florczyk; B. Kusmierczyk-Droszcz; R. Ryczek; M. Dzienisiewicz; A. Torbicki; M. Kurzyna	2021	Fear of COVID-19, Anxiety and Depression in Patients with Pulmonary Arterial Hypertension and Chronic Thromboembolic Pulmonary Hypertension during the Pandemic	Journal of Clinical Medicine	10.3390/jcm10184195
Journal Article	K. L. Wierenga; S. E. Moore; S. J. Pressler; E. D. Hacker; S. M. Perkins	2021	Associations between COVID-19 perceptions, anxiety, and depressive symptoms among adults living in the United States	Nursing Outlook	10.1016/j.outlook.2021.03.020
Journal Article	M. T. Wiciak; O. Shazley; D. Santhosh	2022	An Observational Report of Screen Time Use Among Young Adults (Ages 18-28 Years) During the COVID-19 Pandemic and Correlations With Mental Health and Wellness: International, Online, Cross-sectional Study	Jmir Formative Research	10.2196/38370
Journal Article	M. G. W. Wheaton, H. E.; Silber, A.; McIngvale, E.; Bjorgvinsson, T.	2021	How is the COVID-19 pandemic affecting individuals with obsessive-compulsive disorder (OCD) symptoms?	Journal of Anxiety Disorders	10.1016/j.janxdis.2021.102410
Journal Article	M. G. A. Wheaton, J. S.; Berman, N. C.; Fabricant, L. E.; Olatunji, B. O.	2012	Psychological Predictors of Anxiety in Response to the H1N1 (Swine Flu) Pandemic	Cognitive Therapy and Research	10.1007/s10608-011-9353-3
Journal Article	M. G. Wheaton; G. R. Messner; J. B. Marks	2021	Intolerance of uncertainty as a factor linking obsessive-compulsive symptoms, health anxiety and concerns about the spread of the novel coronavirus (COVID-19) in the United States	Journal of Obsessive-Compulsive and Related Disorders	10.1016/j.jocrd.2020.100605
Journal Article	T. F. Wechsler; M. Schmidmeier; S. Biehl; J. Gerczuk; F. M. Guerrero-Cerda; A. Muhlberger	2022	Individual changes in stress, depression, anxiety, pathological worry, posttraumatic stress, and health anxiety from before to during the COVID-19 pandemic in adults from Southeastern Germany	Bmc Psychiatry	10.1186/s12888-022-04148-y
Journal Article	C. J. Watts; R. C. Hilliard; S. Graupensperger	2022	Relationships Between Resilience, Mental Well-Being, and COVID-19 Worries in Collegiate Student-Athletes	Frontiers in Sports and Active Living	10.3389/fspor.2022.890006
Journal Article	M. Waqas; A. Hania; L. Hongbo	2020	Psychological Predictors of Anxious Responses to the COVID-19 Pandemic: Evidence from Pakistan	Psychiatry Investigation	10.30773/pi.2020.0167
Journal Article	Z. X. Wang; L. L. Chen; J. Xiao; F. G. Jiang; W. J. Min; S. Y. Liu; Y. Q. Wang; M. S. Qi	2022	Subjective health status: an easily available, independent, robust and significant predictive factor at the prometaphase of vaccination programs for the vaccination behavior of Chinese adults	Bmc Psychiatry	10.1186/s12888-022-03830-5
Journal Article	Z. J. Wang; S. Y. Luo; J. J. Xu; Y. W. Wang; H. Q. Yun; Z. H. Zhao; H. C. Zhan; Y. A. Wang	2021	Well-Being Reduces COVID-19 Anxiety: A Three-Wave Longitudinal Study in China	Journal of Happiness Studies	10.1007/s10902-021-00385-2
Journal Article	S. F. Wang; L. Chen; H. L. Ran; Y. S. Che; D. Fang; H. Sun; J. W. Peng; X. M. Liang; Y. Y. Xiao	2022	Depression and anxiety among children and adolescents pre and post COVID-19: A comparative meta-analysis	Frontiers in Psychiatry	10.3389/fpsyt.2022.917552
Journal Article	L. X. Wang, Z. Q.; Du, T. Y.	2022	The public information needs of COVID-19 vaccine: A study based on online Q&A communities and portals in China	Frontiers in Psychology	10.3389/fpsyg.2022.961181
Journal Article	L. Q. Wang; M. Zhang; G. M. Liu; S. Y. Nan; T. Li; L. Xu; Y. Xue; M. Zhang; L. Wang; Y. D. Qu; F. Liu	2020	Psychological impact of coronavirus disease (2019) (COVID-19) epidemic on medical staff in different posts in China: A multicenter study	Journal of Psychiatric Research	10.1016/j.jpsychires.2020.07.008
Journal Article	H. Y. Wang; C. Cheng	2022	Role of COVID-19 Anxiety and Community Risk Factors on Physical Distancing Practice	Behavioral Sciences	10.3390/bs12040110
Journal Article	C. H. L. Wang, S. Q.; Su, Y. S.	2023	Impact of academic stress by parent-proxy on parents' learning-support-services: a moderated-mediation model of health anxiety by parents' educational level	Library Hi Tech	10.1108/lht-07-2022-0329
Journal Article	G. Walker; T. McCabe	2021	Psychological defence mechanisms during the COVID-19 pandemic: A case series	European Journal of Psychiatry	10.1016/j.ejpsy.2020.10.005
Journal Article	I. Walecka; P. Ciechanowicz; K. Dopytalska; A. Mikucka-Wituszynska; E. Szymanska; J. Bogucki; J. Kock; K. Kulakowska; W. Tuszynska-Bogucka	2023	Psychological consequences of hospital isolation during the COVID-19 pandemic-research on the sample of polish firefighting academy students	Current Psychology	10.1007/s12144-021-01982-3
Journal Article	M. T. Wah	2022	Anxiety Symptoms Associated With the Severity of Problematic Smartphone Use: The Mediating Role of COVID-19 Anxiety	Iranian Journal of Psychiatry and Clinical Psychology	10.32598/ijpcp.27.4.3862.1
Journal Article	S. A. Wagerman; A. Bedikian; B. S. Ross	2021	Psychodynamic and sociopolitical predictors of COVID Distress and Gravity	Personality and Individual Differences	10.1016/j.paid.2020.110506
Journal Article	B. K. Wagaman, E.; Branch, R.; Berman, S. L.	2022	Identity Distress among Immigrant Students during COVID-19	Societies	10.3390/soc12020029
Journal Article	A. C. Waddimba; B. M. Baker; J. R. Pogue; M. P. McAuliffe; M. M. Bennett; R. D. Baxter; D. C. Mohr; A. M. Warren	2022	Psychometric validity and reliability of the 10-and 2-item Connor-Davidson resilience scales among a national sample of Americans responding to the Covid-19 pandemic: an item response theory analysis	Quality of Life Research	10.1007/s11136-022-03125-y
Journal Article	A. D. Vujic, B. M.; Jokic-begic, N.	2022	Cyberchondria and Questionable Health Practices: The Mediation Role of Conspiracy Mentality	Studia Psychologica	10.31577/sp.2022.01.842
Journal Article	B. T. B. Vu, G.	2021	Psychological impact of COVID-19 anxiety on learning burnout in Vietnamese students	School Psychology International	10.1177/01430343211013875
Journal Article	A. Vivanco-Vidal; D. Saroli-Aranibar; T. Caycho-Rodriguez; C. Carbajal-Leon; M. Barboza-Palomino; M. Reyes-Bossio	2021	Evidence of validity and reliability of the Spanish version of the Coronavirus Reassurance-Seeking Behaviors Scale in the adults of Lima, Peru	Ansiedad Y Estres-Anxiety and Stress	10.5093/anyes2021a20
Journal Article	L. A. Vitagliano; K. L. Wester; C. T. Jones; D. L. Wyrick; A. L. Vermeesch	2023	Group Nature-Based Mindfulness Interventions: Nature-Based Mindfulness Training for College Students with Anxiety	International Journal of Environmental Research and Public Health	10.3390/ijerph20021451
Journal Article	M. V. Vismara, A.; Pellegrini, L.; Enara, A.; Fineberg, N. A.	2022	New challenges in facing cyberchondria during the coronavirus disease pandemic	Current Opinion in Behavioral Sciences	10.1016/j.cobeha.2022.101156
Journal Article	M. Vismara; D. Vitella; R. Biolcati; F. Ambrosini; V. Pirola; B. Dell'Osso; R. Truzoli	2021	The Impact of COVID-19 Pandemic on Searching for Health-Related Information and Cyberchondria on the General Population in Italy	Frontiers in Psychiatry	10.3389/fpsyt.2021.754870
Journal Article	L. Vismara; L. Lucarelli; C. Sechi	2022	Attachment style and mental health during the later stages of COVID-19 pandemic: the mediation role of loneliness and COVID-19 anxiety	Bmc Psychology	10.1186/s40359-022-00767-y
Journal Article	S. Vinaccia; M. J. Bahamon; A. M. Trejos-Herrera; S. A. Lee; J. M. Quiceno; C. A. Gomez; S. V. DoLugar; E. C. Pelaez	2022	Validating the Coronavirus Anxiety Scale in a Colombian sample	Death Studies	10.1080/07481187.2021.1944401
Journal Article	D. Villarreal-Zegarra; A. Copez-Lonzoy; A. L. Vilela-Estrada; J. Huarcaya-Victoria	2021	Depression, post-traumatic stress, anxiety, and fear of COVID-19 in the general population and health-care workers: prevalence, relationship, and explicative model in Peru	Bmc Psychiatry	10.1186/s12888-021-03456-z
Journal Article	K. D. Vickery; P. J. Novotny; B. R. Ford; K. Lantz; S. Kavistan; D. Singh; V. Hernandez; I. G. Sia; M. L. Wieland	2022	Experiences of Hispanic Safety Net Clinic Patients With Diabetes During the COVID-19 Pandemic	Science of Diabetes Self-Management and Care	10.1177/26350106221076037
Journal Article	B. D. Vera; J. Carmona-Marquez; O. M. Lozano-Rojas; A. Parrado-Gonzalez; C. Vidal-Gine; R. M. Pautassi; F. Fernandez-Calderon	2021	Changes in Alcohol Use during the COVID-19 Pandemic among Young Adults: The Prospective Effect of Anxiety and Depression	Journal of Clinical Medicine	10.3390/jcm10194468
Journal Article	J. Ventura-Leon; T. Caycho-Rodriguez; K. Talledo-Sanchez; K. Casiano-Valdivieso	2022	Depression, COVID-19 Anxiety, Subjective Well-being, and Academic Performance in University Students With COVID-19-Infected Relatives: A Network Analysis	Frontiers in Psychology	10.3389/fpsyg.2022.837606
Journal Article	R. Varma; S. Das; T. Singh	2021	Cyberchondria Amidst COVID-19 Pandemic: Challenges and Management Strategies	Frontiers in Psychiatry	10.3389/fpsyt.2021.618508
Journal Article	U. Varli; N. Alankaya	2022	Effect of health anxiety on disease perception and treatment compliance in elderly patients during the COVID-19 pandemic in Turkey	Archives of Psychiatric Nursing	10.1016/j.apnu.2022.05.002
Journal Article	G. Vanni; F. Santori; M. Pellicciaro; M. Materazzo; J. Caspi; A. V. Granai; A. De Majo; F. Servadei; E. Giacobbi; T. Perretta; R. Meucci; C. A. Pistolese; O. C. Buonomo	2021	Extremely Advanced Breast Cancer Presentation: Possible Effect of Coronavirus Pandemic Anxiety	In Vivo	10.21873/invivo.12508
Journal Article	C. M. van der Feltz-Cornelis; D. Varley; V. L. Allgar; E. de Beurs	2020	Workplace Stress, Presenteeism, Absenteeism, and Resilience Amongst University Staff and Students in the COVID-19 Lockdown	Frontiers in Psychiatry	10.3389/fpsyt.2020.588803
Journal Article	E. S. van den Ende; K. D. I. van Veldhuizen; B. Toussaint; H. Merten; P. M. van de Ven; N. A. Kok; P. W. B. Nanayakkara	2021	Hospitalized COVID-19 Patients Were Five Times More Likely to Suffer From Total Sleep Deprivation Compared to Non-COVID-19 Patients; an Observational Comparative Study	Frontiers in Neuroscience	10.3389/fnins.2021.680932
Journal Article	E. Vamvakas; I. Kontogeorgou; A. Ntaountaki; G. Karkouli; E. Pisimisi; E. Karampekiou; E. Politis; I. Moskofi; D. Konitopoulos; E. Dokoutsidou; M. Grigoropoulou; M. Theodorakopoulou; A. Armaganidis	2022	Occupational Stress and Quality of Life among Health Professionals during the COVID-19 Pandemic	Journal of Critical Care Medicine	10.2478/jccm-2022-0012
Journal Article	Z. Vally; A. Alowais	2021	Measuring anxiety related to COVID-19: Factor analysis and psychometric properties of the Arabic Coronavirus Anxiety Scale	Plos One	10.1371/journal.pone.0260355
Journal Article	S. Valizadeh-Haghi; Y. Khazaal; S. Rahmatizadeh	2021	Health websites on COVID-19: are they readable and credible enough to help public self-care?	Journal of the Medical Library Association	10.5195/jmla.2021.1020
Journal Article	M. M. P. Uzan, H.; Yilmaz, N.; Sarikaya, D.; Tekgul, N.	2022	Comparison of Coronavirus Stress and Anxiety Levels in Covid-19 Positive and Negative Healthcare Professionals in a Pandemic Hospital, ?zmir Example	Bezmialem Science	10.14235/bas.galenos.2021.6211
Journal Article	M. S. Uysal	2022	Barriers of emergent psychological groupness predict stockpiling during the pandemic: Lack of trust, media exposure, and anxiety	Analyses of Social Issues and Public Policy	10.1111/asap.12302
Journal Article	D. Urrunaga-Pastor; P. Herrera-Anazco; A. Uyen-Cateriano; C. J. Toro-Huamanchumo; A. J. Rodriguez-Morales; A. V. Hernandez; V. A. Benites-Zapata; G. Bendezu-Quispe	2021	Prevalence and Factors Associated with Parents' Non-Intention to Vaccinate Their Children and Adolescents against COVID-19 in Latin America and the Caribbean	Vaccines	10.3390/vaccines9111303
Journal Article	J. S. Urbanska, A.	2023	THE ROLE OF EARLY MALADAPTIVE SCHEMAS IN THE CHANGE IN GENERAL MENTAL HEALTH AND WELL-BEING DURING THE COVID-19 CORONAVIRUS PANDEMIC	Journal of Evidence-Based Psychotherapies	10.24193/jebp.2023.1.7
Journal Article	M. A. Unur, G.; Capkiner, E.; Arasli, H.	2022	Can Safety Leadership Be an Antidote in the COVID-19 Fear of Job Insecurity and the Work Engagement Relationship in the Norwegian Service Industry? A Moderated-Mediation Model	Sustainability	10.3390/su141912203
Journal Article	E. T. Unguren, O. A.; Avsalli, H.; Kacmaz, Y. Y.	2021	The Moderator Role of Financial Well-Being on the Effect of Job Insecurity and the COVID-19 Anxiety on Burnout: A Research on Hotel-Sector Employees in Crisis	Sustainability	10.3390/su13169031
Journal Article	O. Unal; G. Ozdamar Unal; S. E. Ozyurek	2021	Factors Effecting COVID-19 Vaccine Refusal and Hesitation After Initiation of National Vaccination Program in Turkey	Flora Infeksiyon Hastaliklari Ve Klinik Mikrobiyoloji Dergisi	10.5578/flora.20219606
Journal Article	O. Unal; M. Cesur-Atintas; E. Kiremitci-Canioz; H. Kaya; Y. Yagmurcu	2022	The predictors of COVID-19 anxiety and helping behaviour during the pandemic: An investigation within the framework of individual and national level resources	Current Psychology	10.1007/s12144-021-01749-w
Journal Article	G. O. Unal; K. E. Demiray; O. Unal	2022	Do patients with major depressive disorder and generalized anxiety disorder experience more somatosensorial amplification, hypochondriasis, and fear of COVID-19?	Dusunen Adam-Journal of Psychiatry and Neurological Sciences	10.14744/dajpns.2022.00169
Journal Article	E. T. Uludag, S. G.; Sercekus, P.; Ozkan, S.	2023	The Impact of the COVID-19 Pandemic on Pregnant Women: A Qualitative Approach	International Journal of Childbirth	10.1891/ijc-2021-0066
Journal Article	H. Ullah; I. Ali; F. Alam; W. Ali; M. Anwar	2022	Not Just COVID Anxiety": A Case of Subacute Thyroiditis in a Patient Recovering From SARS-CoV-2 Infection"	Cureus Journal of Medical Science	10.7759/cureus.24236
Journal Article	S. S. Ugras, A. E.; Karabulut, O.; Ozen, G.	2021	The relationship between college athletes' health literacy and COVID-19 anxiety levels	Physical Education of Students	10.15561/20755279.2021.0105
Journal Article	G. B. Turan; Z. Ozer; B. Ciftci	2021	Analysis of anxiety levels and attitudes of nursing students toward the nursing profession during the COVID-19 pandemic	Perspectives in Psychiatric Care	10.1111/ppc.12766
Journal Article	T. C. Tuman	2022	The effect of type D personality on anxiety, depression and fear of COVID-19 disease in healthcare workers	Archives of Environmental & Occupational Health	10.1080/19338244.2021.1952152
Journal Article	M. T. Tull; K. A. Edmonds; K. M. Scamaldo; J. R. Richmond; J. P. Rose; K. L. Gratz	2020	Psychological Outcomes Associated with Stay-at-Home Orders and the Perceived Impact of COVID-19 on Daily Life	Psychiatry Research	10.1016/j.psychres.2020.113098
Journal Article	M. T. Tull; A. C. Barbano; K. M. Scamaldo; J. R. Richmond; K. A. Edmonds; J. P. Rose; K. L. Gratz	2020	The prospective influence of COVID-19 affective risk assessments and intolerance of uncertainty on later dimensions of health anxiety	Journal of Anxiety Disorders	10.1016/j.janxdis.2020.102290
Journal Article	J. P. Trougakos; N. Chawla; J. M. McCarthy	2020	Working in a Pandemic: Exploring the Impact of COVID-19 Health Anxiety on Work, Family, and Health Outcomes	Journal of Applied Psychology	10.1037/apl0000739
Journal Article	A. C. R. Trifu, L.	2022	Psychological consequences of the Covid-19 pandemic. A study carried out on the psychiatric medical staff	Romanian Journal of Military Medicine	10.55453/rjmm.2022.125.2.19
Journal Article	H. T. Tran; M. H. Nguyen; T. T. M. Pham; G. B. Kim; H. T. Nguyen; N. M. Nguyen; H. T. B. Dam; T. H. Duong; Y. H. Nguyen; T. T. Do; T. T. P. Nguyen; T. T. Le; H. T. T. Do; T. T. Nguyen; K. M. Pham; T. V. Duong	2022	Predictors of eHealth Literacy and Its Associations with Preventive Behaviors, Fear of COVID-19, Anxiety, and Depression among Undergraduate Nursing Students: A Cross-Sectional Survey	International Journal of Environmental Research and Public Health	10.3390/ijerph19073766
Journal Article	D. D. Tran; R. E. Fitzke; J. Wang; J. P. Davis; E. R. Pedersen	2023	Substance Use, Financial Stress, Employment Disruptions, and Anxiety among Veterans during the COVID-19 Pandemic	Psychological Reports	10.1177/00332941221080413
Journal Article	A. Tounsi; S. Alammar; N. Almaflehi; M. Bamashmous; A. Al Madani; M. S. Ibrahim	2021	Psychometric Validation of the Arabic Fear of Illness and Virus Evaluation	International Journal of Environmental Research and Public Health	10.3390/ijerph18168529
Journal Article	J. Torales; I. Gonzalez-Urbieta; I. Barrios; M. Waisman-Campos; A. Terrazas-Landivar; L. Viola; T. Caycho-Rodriguez; O. Melgarejo; R. Navarro; O. Garcia; J. Almiron-Santacruz; J. M. Castaldelli-Maia; A. Ventriglio	2023	Pandemic Fatigue" in South America: A Multi-Center Report from Argentina, Bolivia, Paraguay, Peru, and Uruguay"	Brain Sciences	10.3390/brainsci13030444
Journal Article	S. Y. Toh; S. A. Ng; S. T. Phoon	2023	Accentuating technology acceptance among academicians: A conservation of resource perspective in the Malaysian context	Education and Information Technologies	10.1007/s10639-022-11288-x
Journal Article	K. Todorovic; E. O'Leary; K. P. Ward; P. P. Devarasetty; S. J. Lee; M. Knox; E. Andari	2022	Prevalence, increase and predictors of family violence during the COVID-19 pandemic, using modern machine learning approaches	Frontiers in Psychiatry	10.3389/fpsyt.2022.883294
Journal Article	S. K. Tikka; S. Parial; A. Pattojoshi; A. Bagadia; C. Prakash; D. Lahiri; J. Jaiswal; M. Puri; P. Kukreti; R. N. Behera; S. Agrawal; S. Garg; S. Dubey; V. Gupta; A. Bajaj; A. Agrawal; C. Singour; G. Patel; M. Maghade; A. Purushotham; S. K. Pany; Saurabh; S. Doria; V. Tejan; P. S. Chandra	2021	Anxiety among pregnant women during the COVID-19 pandemic in India - A multicentric study	Asian Journal of Psychiatry	10.1016/j.ajp.2021.102880
Journal Article	M. D. Thurston; H. J. Cassaday	2022	Safety Learning in Anxiety, Pavlovian Conditioned Inhibition and COVID Concerns	Frontiers in Psychology	10.3389/fpsyg.2022.866771
Journal Article	S. G. Thapa, F.; Paswan, A. K.	2022	How isolation leads to purchasing luxury brands: the moderating effects of COVID-19 anxiety and social capital	Journal of Product and Brand Management	10.1108/jpbm-05-2021-3500
Journal Article	A. K. Tesema; K. Shitu; A. Adugna; S. Handebo	2021	Psychological impact of COVID-19 and contributing factors of students' preventive behavior based on HBM in Gondar, Ethiopia	Plos One	10.1371/journal.pone.0258642
Journal Article	N. Terkes; C. Okten	2022	Evaluation of the relationship between COVID-19 anxiety and treatment compliance in hemodialysis patients: A prospective, descriptive study	Therapeutic Apheresis and Dialysis	10.1111/1744-9987.13893
Journal Article	H. Terin; S. B. Acikel; M. M. Yilmaz; S. Senel	2023	The effects of anxiety about their parents getting COVID-19 infection on children's mental health	European Journal of Pediatrics	10.1007/s00431-022-04660-z
Journal Article	S. A. Temiz; K. Durmaz; R. Dursun; A. Ataseven; B. Isik; O. Karaagac; I. Ozer; M. Daye	2021	Effect of the COVID-19 pandemic on the anxiety and depression levels in patients who applied to the cosmetology unit	Dermatologic Therapy	10.1111/dth.14625
Journal Article	S. L. Taylor, C. A.; Paluszek, M. M.; Fergus, T. A.; McKay, D.; Asmundson, G. J. G.	2020	Development and initial validation of the COVID Stress Scales	Journal of Anxiety Disorders	10.1016/j.janxdis.2020.102232
Journal Article	S. Taylor; M. M. Paluszek; G. S. Rachor; D. McKay; G. J. G. Asmundson	2021	Substance use and abuse, COVID-19-related distress, and disregard for social distancing: A network analysis	Addictive Behaviors	10.1016/j.addbeh.2020.106754
Journal Article	S. Taylor; A. Fong; G. J. G. Asmundson	2021	Predicting the Severity of Symptoms of the COVID Stress Syndrome From Personality Traits: A Prospective Network Analysis	Frontiers in Psychology	10.3389/fpsyg.2021.632227
Journal Article	A. M. Taylor; D. Page; J. A. Okely; J. Corley; M. Welstead; B. Skarabela; P. Redmond; T. C. Russ; S. R. Cox	2021	Impact of COVID-19 lockdown on psychosocial factors, health, and lifestyle in Scottish octogenarians: The Lothian Birth Cohort 1936 study	Plos One	10.1371/journal.pone.0253153
Journal Article	O. Taubman-Ben-Ari; O. Ben-Yaakov	2020	Distress and Apprehension Among New Parents During the COVID-19 Pandemic: The Contribution of Personal Resources	American Journal of Orthopsychiatry	10.1037/ort0000497
Journal Article	T. J. Tao; F. H. F. Chan; J. W. Jin; T. J. Barry	2022	The Effects of Efficacy Framing in News Information and Health Anxiety on Coronavirus-Disease-2019-Related Cognitive Outcomes and Interpretation Bias	Journal of Experimental Psychology-General	10.1037/xge0001223
Journal Article	Y. F. Tang; Y. Liu; C. H. Gao; J. Song; R. Wang; Z. Y. Li; Z. J. Gu; P. H. Liao	2020	Symptom Cluster of ICU Nurses Treating COVID-19 Pneumonia Patients in Wuhan, China	Journal of Pain and Symptom Management	10.1016/j.jpainsymman.2020.03.039
Journal Article	L. R. Tang; Y. Gao; S. Y. Qi; J. Cui; L. Zhou; Y. Feng	2022	Prevalence of post-traumatic stress disorder symptoms among patients with mental disorder during the COVID-19 pandemic	Bmc Psychiatry	10.1186/s12888-022-03790-w
Journal Article	M. Tamilarasan; K. Kulothungan; N. Vignesh; N. George; R. B. Dharmaraj	2023	Anxiety and Stress During the COVID-19 Lockdown Among the General Population in Perambalur: A Cross-Sectional Study	Cureus Journal of Medical Science	10.7759/cureus.34411
Journal Article	S. Tamas; P. F. Dora; D. Magdolna; V. Gabriella	2022	A case study of cognitive behavioral therapy for illness anxiety and depression caused COVID-19 in a breast cancer	Orvosi Hetilap	10.1556/650.2022.32510
Journal Article	Y. Takubo; N. Tsujino; Y. Aikawa; K. Fukiya; M. Iwai; T. Uchino; M. Ito; Y. Akiba; M. Mizuno; T. Nemoto	2021	Psychological impacts of the COVID-19 pandemic on one-month postpartum mothers in a metropolitan area of Japan	Bmc Pregnancy and Childbirth	10.1186/s12884-021-04331-1
Journal Article	M. J. Tahir; W. Tariq; M. A. T. Asar; M. I. Malik; F. K. Akhtar; M. Malik; Q. Akhtar; K. Ahmed; M. T. Awan; K. Ullah; M. S. Asghar	2022	Psychological Impact of COVID-19 on Doctors and Medical Students of Punjab, Pakistan: A Logistic Regression Analysis	Journal of Multidisciplinary Healthcare	10.2147/jmdh.S369452
Journal Article	P. H. Taha	2021	Home Quarantine Induced Health Anxiety During the Beginning of the COVID-19 Pandemic - Evidence From Iraq	Disaster Medicine and Public Health Preparedness	10.1017/dmp.2021.242
Journal Article	Z. M. Tabrizi; F. Mohammadzadeh; A. D. M. Quchan; N. Bahri	2022	COVID-19 anxiety and quality of life among Iranian nurses	Bmc Nursing	10.1186/s12912-021-00800-2
Journal Article	K. Szczurek; N. Furgal; D. Szczepanek; R. Zaman; K. Krysta; M. Krzystanek	2021	Medical Student Syndrome"-A Myth or a Real Disease Entity? Cross-Sectional Study of Medical Students of the Medical University of Silesia in Katowice, Poland"	International Journal of Environmental Research and Public Health	10.3390/ijerph18189884
Journal Article	O. A. Sychev; T. O. Gordeeva; O. S. Vindeker; M. A. Dovger; V. A. T. Grandchamp	2021	OPTIMISM AND FEAR OF INFECTION AS PREDICTORS OF OBSERVING STAY-AT-HOME RECOMMENDATIONS DURING COVID-19 PANDEMIC	Konsultativnaya Psikhologiya I Psikhoterapiya-Counseling Psychology and Psychotherapy	10.17759/cpp.2021290303
Journal Article	S. J. Svensson; S. Elntib	2021	Community cohesion during the first peak of the COVID-19 pandemic: A social antidote to health anxiety and stress	Journal of Applied Social Psychology	10.1111/jasp.12800
Journal Article	R. Suslo; P. Pobrotyn; A. Mierzecki; J. Drobnik	2022	Fear of Illness and Convenient Access to Vaccines Appear to Be the Missing Keys to Successful Vaccination Campaigns: Analysis of the Factors Influencing the Decisions of Hospital Staff in Poland concerning Vaccination against Influenza and COVID-19	Vaccines	10.3390/vaccines10071026
Journal Article	J. Surzykiewicz; K. Konaszewski; S. Skalski; P. P. Dobrakowski; J. Muszynska	2021	Resilience and Mental Health in the Polish Population during the COVID-19 Lockdown: A Mediation Analysis	Journal of Clinical Medicine	10.3390/jcm10214974
Journal Article	C. W. Sung; C. H. Chen; C. Y. Fan; J. H. Chang; C. C. Hung; C. M. Fu; L. P. Wong; E. P. C. Huang; T. S. H. Lee	2021	Mental health crisis in healthcare providers in the COVID-19 pandemic: a cross-sectional facility-based survey	Bmj Open	10.1136/bmjopen-2021-052184
Journal Article	X. X. Sun; F. Xie; B. J. Chen; P. X. Shi; S. T. Shen; Z. H. Chen; Y. Yuan; M. J. Zhang; X. M. Qin; Y. Z. Liu; Y. Wang; Q. Dai	2021	Negative Emotions in Chinese Frontline Medical Staff During the Early Stage of the COVID-19 Epidemic: Status, Trend, and Influential Pathways Based on a National Investigation	Frontiers in Psychiatry	10.3389/fpsyt.2021.567446
Journal Article	X. J. Sun; Z. H. Wang; H. Liu; M. M. Ren; D. J. Feng	2022	Physical and mental health problems of Chinese front-line healthcare workers before, during and after the COVID-19 rescue mission: a qualitative study	Bmj Open	10.1136/bmjopen-2021-059879
Journal Article	W. X. Sun; L. P. Xia; C. F. Ji; Q. Q. Wei; J. Zhang; S. D. He; X. Q. Wang; X. Q. Shen; X. B. Zhang; C. W. Li	2023	Relationship between covid-pandemic anxiety and sleep disorder with menstrual disorders among female medical workers	Bmc Womens Health	10.1186/s12905-023-02314-2
Journal Article	Q. M. Sun; Q. S. Qin; M. Basta; B. X. Chen; Y. Li	2021	Psychological reactions and insomnia in adults with mental health disorders during the COVID-19 outbreak	Bmc Psychiatry	10.1186/s12888-020-03036-7
Journal Article	J. J. G. Sun, Y. Z.	2022	A New Destination on the Palm? The Moderating Effect of Travel Anxiety on Digital Tourism Behavior in Extended UTAUT2 and TTF Models	Frontiers in Psychology	10.3389/fpsyg.2022.965655
Journal Article	S. Sultanov; N. Khodzhaeva; Z. Ashurov; Y. Lyan; L. Shadmanova	2020	Features of minor depressive disorder subtypes in conditions of COVID-19 pandemic	Indian Journal of Psychiatry	10.4103/psychiatry.IndianJPsychiatry_847_20
Journal Article	H. Sultan; S. Shaikh; S. Shaheen; H. Pervez; S. A. Ali; S. Baseer	2022	Psychological Impact on the Orthodontic Postgraduate Residents and Their Anxiety Level during the COVID-19 Pandemic	International Journal of Dentistry	10.1155/2022/3143475
Journal Article	W. J. Sui; X. Y. Gong; Y. Y. Zhuang	2021	The mediating role of regulatory emotional self-efficacy on negative emotions during the COVID-19 pandemic: A cross-sectional study	International Journal of Mental Health Nursing	10.1111/inm.12830
Journal Article	K. A. L. Sudom, J. E. C.	2022	Well-being of Canadian Armed Forces members during the COVID-19 pandemic: Influence of health-promoting behaviors	Health Promotion and Chronic Disease Prevention in Canada-Research Policy and Practice	10.24095/hpcdp.42.3.05f
Journal Article	J. Stuart; K. O'Donnell; A. O'Donnell; R. Scott; B. Barber	2021	Online Social Connection as a Buffer of Health Anxiety and Isolation During COVID-19	Cyberpsychology Behavior and Social Networking	10.1089/cyber.2020.0645
Journal Article	L. B. Stone; A. E. Veksler	2022	Stop talking about it already! Co-ruminating and social media focused on COVID-19 was associated with heightened state anxiety, depressive symptoms, and perceived changes in health anxiety during Spring 2020	Bmc Psychology	10.1186/s40359-022-00734-7
Journal Article	J. Stojanov; M. Malobabic; G. Stanojevic; M. Stevic; V. Milosevic; A. Stojanov	2021	Quality of sleep and health-related quality of life among health care professionals treating patients with coronavirus disease-19	International Journal of Social Psychiatry	10.1177/0020764020942800
Journal Article	A. M. Stefanut; M. Vintila; M. Tomita; E. Treglia; M. A. Lungu; R. Tomassoni	2021	The Influence of Health Beliefs, of Resources, of Vaccination History, and of Health Anxiety on Intention to Accept COVID-19 Vaccination	Frontiers in Psychology	10.3389/fpsyg.2021.729803
Journal Article	S. Stefan; L. A. Fodor; I. Curt; A. Ionescu; N. Pantea; N. Jiboc; A. M. Tegzesiu	2021	Health anxiety, perceived risk and perceived control in following recommended preventive measures during early COVID-19 response in Romania	Bjpsych Open	10.1192/bjo.2021.990
Journal Article	E. Stathopoulos; C. Skerritt; G. Fitzpatrick; E. Hooker; A. Lander; O. Gee; I. Jester	2021	Children with congenital colorectal malformations during the UK Sars-CoV-2 pandemic lockdown: an assessment of telemedicine and impact on health	Pediatric Surgery International	10.1007/s00383-021-04971-6
Journal Article	V. Starcevic; A. Schimmenti; J. Billieux; D. Berle	2021	Cyberchondria in the time of the COVID-19 pandemic	Human Behavior and Emerging Technologies	10.1002/hbe2.233
Journal Article	D. Spitzenstatter; T. Schnell	2022	The existential dimension of the pandemic: Death attitudes, personal worldview, and coronavirus anxiety	Death Studies	10.1080/07481187.2020.1848944
Journal Article	L. Spicuzza; S. Mancuso; R. Campisi; C. Vancheri	2022	Sleep quality and mental health during the COVID-19 pandemic in patients with severe obstructive sleep apnea	Journal of Patient-Reported Outcomes	10.1186/s41687-022-00454-x
Journal Article	R. L. Spalding; B. Edelstein	2022	Exploring variables related to medical surrogate decision-making accuracy during the COVID-19 pandemic	Patient Education and Counseling	10.1016/j.pec.2021.06.011
Journal Article	S. A. Souri, M.; Kalhor, R.; Rafiei, S.	2022	The Relationship Between Anxiety, Stress and Protective Behavior in Nurses During COVID -19 Pandemic br	Journal of Health and Safety at Work
Journal Article	S. D. Sorid; D. L. Yap; A. J. Bravo; E. Behar	2023	The Moderating Role of Intolerance of Uncertainty in the Relationship Between Health Anxiety and Pandemic-Related Stress	Cognitive Therapy and Research	10.1007/s10608-023-10365-w
Journal Article	N. H. Some; S. Wells; D. Felsky; H. A. Hamilton; S. Ali; T. Elton-Marshall; J. Rehm	2022	Self-reported mental health during the COVID-19 pandemic and its association with alcohol and cannabis use: a latent class analysis	Bmc Psychiatry	10.1186/s12888-022-03917-z
Journal Article	E. Solomon-Moore; J. Lambert; E. Grey; F. Gillison; N. Townsend; B. Busam; K. Velemis; C. Millen; F. Baber; T. Griffin	2022	Life in lockdown: a longitudinal study investigating the impact of the UK COVID-19 lockdown measures on lifestyle behaviours and mental health	Bmc Public Health	10.1186/s12889-022-13888-1
Journal Article	D. Smirnova; T. Syunyakov; A. Pavlichenko; D. Bragin; I. Fedotov; V. Filatova; Y. Ignatenko; N. Kuvshinova; E. Prokopenko; D. Romanov; A. Spikina; A. Yashikhina; P. Morozov; K. N. Fountoulakis	2021	INTERACTIONS BETWEEN ANXIETY LEVELS AND LIFE HABITS CHANGES IN GENERAL POPULATION DURING THE PANDEMIC LOCKDOWN: DECREASED PHYSICAL ACTIVITY, FALLING ASLEEP LATE AND INTERNET BROWSING ABOUT COVID-19 ARE RISK FACTORS FOR ANXIETY, WHEREAS SOCIAL MEDIA USE IS NOT	Psychiatria Danubina
Journal Article	S. B. Skalski; K. Konaszewski; A. Buessing; J. Surzykiewicz	2022	Resilience and Mental Well-Being During the COVID-19 Pandemic: Serial Mediation by Persistent Thinking and Anxiety About Coronavirus	Frontiers in Psychiatry	10.3389/fpsyt.2021.810274
Journal Article	S. Skalski; P. Uram; P. Dobrakowski; A. Kwiatkowska	2021	The link between ego-resiliency, social support, SARS-CoV-2 anxiety and trauma effects. Polish adaptation of the Coronavirus Anxiety Scale	Personality and Individual Differences	10.1016/j.paid.2020.110540
Journal Article	S. Skalski; P. Uram; P. Dobrakowski; A. Kwiatkowska	2020	Thinking too much about the novel coronavirus. The link between persistent thinking about COVID-19, SARS-CoV-2 anxiety and trauma effects	Current Issues in Personality Psychology	10.5114/cipp.2020.100094
Journal Article	S. Singh; P. P. Parija; R. Verma; P. Kumar; R. K. Chadda	2022	Assessment of psychological distress pattern & its correlates among people receiving COVID-19 vaccination during the COVID-19 pandemic: A cross-sectional study	Indian Journal of Medical Research	10.4103/ijmr.ijmr_3613_21
Journal Article	T. S. Simsek, A. K.	2022	Compliance with Public Health Measures and Psychological Effects of COVID-19: Two-Group Cross-Sectional Research	Clinical and Experimental Health Sciences	10.33808/clinexphealthsci.1007635
Journal Article	A. Silverio-Murillo; L. Hoehn-Velasco; J. R. B. de la Miyar; A. Rodriguez	2021	COVID-19 and women's health: Examining changes in mental health and fertility	Economics Letters	10.1016/j.econlet.2021.109729
Journal Article	W. A. D. Silva; T. R. D. Brito; C. R. Pereira	2022	COVID-19 anxiety scale (CAS): Development and psychometric properties	Current Psychology	10.1007/s12144-020-01195-0
Journal Article	I. C. Silistraru, G.; Rosca, S.; Bulgaru-Iliescu, D.; Damian, S. I.; Ciureanu, I. A.	2021	STRESS AND ANXIETY IN GENERAL POPULATION IN ROMANIA DURING COVID-19 PANDEMIC	Archiv Euromedica	10.35630/2199-885x/2021/11/5.1
Journal Article	C. Sica; C. Caudek; S. Cerea; I. Colpizzi; M. Caruso; P. Giulini; G. Bottesi	2021	Health Anxiety Predicts the Perceived Dangerousness of COVID-19 over and above Intrusive Illness-Related Thoughts, Contamination Symptoms, and State and Trait Negative Affect	International Journal of Environmental Research and Public Health	10.3390/ijerph18041933
Journal Article	B. Shirzad; M. Bakhtiari; A. Vafaei; S. Soltanabadi; N. Hajitabar; A. S. Kianimoghadam; A. Amirfarhangi	2022	The Predictive Role of Fear of COVID-19 and Lockdown Fatigue in Coronavirus Anxiety among Patients with Congenital Heart Disease	International Cardiovascular Research Journal
Journal Article	S. Shinan-Altman; I. Levkovich; G. Tavori	2020	Healthcare utilization among breast cancer patients during the COVID-19 outbreak	Palliative & Supportive Care	10.1017/s1478951520000516
Journal Article	K. Shimamoto; E. McElroy; Y. Ibuka	2022	Health inequity in pandemic anxiety about COVID-19 infection and socioeconomic consequences in Japan: A structural equation modeling approach	Ssm-Population Health	10.1016/j.ssmph.2022.101269
Journal Article	S. Shiloh; S. Peleg; G. Nudelman	2022	Making sense of COVID-19: a longitudinal investigation of the initial stages of developing illness representations	Psychology & Health	10.1080/08870446.2021.1925670
Journal Article	S. Shiloh; S. Peleg; G. Nudelman	2021	Adherence to COVID-19 Protective Behaviors: A Matter of Cognition or Emotion?	Health Psychology	10.1037/hea0001081
Journal Article	H. A. Shevchenko, T.; Zelenov, E.; Bezuhla, M.; Safonova, I.	2020	Features of Education of the Political Culture of Students in a Post-Epidemic Society	Postmodern Openings	10.18662/po/11.2/166
Journal Article	M. Shayganfard; F. Mahdavi; M. Haghighi; D. Sadeghi-Bahmani; S. Brand	2021	Sources of Health Anxiety for Hospital Staff Working during the Covid-19 Pandemic	International Journal of Environmental Research and Public Health	10.3390/ijerph18063094
Journal Article	M. Shayganfard; F. Mahdavi; M. Haghighi; D. S. Bahmani; S. Brand	2020	Health Anxiety Predicts Postponing or Cancelling Routine Medical Health Care Appointments among Women in Perinatal Stage during the Covid-19 Lockdown	International Journal of Environmental Research and Public Health	10.3390/ijerph17218272
Journal Article	M. J. Sharrock; A. E. J. Mahoney; H. Haskelberg; M. Millard; J. M. Newby	2021	The uptake and outcomes of Internet-based cognitive behavioural therapy for health anxiety symptoms during the COVID-19 pandemic	Journal of Anxiety Disorders	10.1016/j.janxdis.2021.102494
Journal Article	L. P. Sharma; S. Balachander; A. Thamby; M. Bhattacharya; C. Kishore; V. Shanbhag; J. T. Sekharan; J. C. Narayanaswamy; S. S. Arumugham; J. Y. C. Reddy	2021	Impact of the COVID-19 Pandemic on the Short-Term Course of Obsessive-Compulsive Disorder	Journal of Nervous and Mental Disease	10.1097/nmd.0000000000001318
Journal Article	A. K. Sharma, P. S.	2022	Message sharing and verification behaviour on social media during the COVID-19 pandemic: a study in the context of India and the USA	Online Information Review	10.1108/oir-07-2020-0282
Journal Article	F. F. Shangguan; R. X. Wang; X. Quan; C. H. Zhou; C. Zhang; W. Qian; Y. J. Zhou; Z. K. Liu; X. Y. Zhang	2021	Association of Stress-Related Factors With Anxiety Among Chinese Pregnant Participants in an Online Crisis Intervention During COVID-19 Epidemic	Frontiers in Psychology	10.3389/fpsyg.2021.633765
Journal Article	P. M. Shahrbabaki; M. Dehghan; M. Maazallahi; N. Asadi	2022	Fear and anxiety in girls aged 7 to 11 years old and related factors during the coronavirus pandemic	Clinical Child Psychology and Psychiatry	10.1177/13591045211013873
Journal Article	N. Shahini; M. Mirzadeh; N. Lashkarbolouk	2023	The comorbidity of somatic symptom and major depressive disorders in the times of COVID-19 lockdown in adolescence: A case-report study	Sage Open Medical Case Reports	10.1177/2050313x231179304
Journal Article	N. Shahini; S. Gholamzad; Z. Salimi; M. K. Dehkordi; S. H. Khaniki; M. Kaveh; H. M. Ardabili; R. Oskoei	2022	Effect of Online Balint Group and Pharmacotherapy on COVID-19 Anxiety in Iranian Healthcare Workers: A Randomized Controlled Trial	Iranian Journal of Psychiatry and Behavioral Sciences	10.5812/ijpbs-123763
Journal Article	M. G. Shahamabadi; T. Farajkhoda; H. Z. Mahmoodabadi	2022	Online versus face-to-face metacognitive educational counseling program on anxiety and meta-worry in women with a history of miscarriage: A randomized clinical trial	Journal of Education and Health Promotion	10.4103/jehp.jehp_1292_21
Journal Article	S. A. A. Shah; U. Bin Zubair; M. Nadeem; M. F. Qasim; S. A. Ali; R. Yasmeen	2021	Depression and Anxiety among patients suffering from mild to moderate Covid-19 Disease	Pakistan Journal of Medical & Health Sciences	10.53350/pjmhs2115123322
Journal Article	S. Shafierizi; Z. Basirat; F. Nasiri-Amiri; F. Kheirkhah; M. Chehrazi; H. Pasha; M. Faramarzi	2023	The prevalence of adjustment disorder and predisposing factors in infertile women	Bmc Psychology	10.1186/s40359-023-01193-4
Journal Article	M. J. Shabani; H. Mohsenabadi; B. Gharraee; F. Shayanfar; V. P. Corcoran; D. McKay	2023	Psychological Correlates of Health anxiety in Response to the Coronavirus (COVID-19) Pandemic: a Cross-Sectional Online Study in Iran	International Journal of Cognitive Therapy	10.1007/s41811-022-00152-y
Journal Article	R. Shabahang; M. S. Aruguete; S. Rezaei; L. E. McCutcheon	2021	Psychological Determinants and Consequences of COVID-19 Anxiety: A Web-Based Study in Iran	Health Psychology Research	10.52965/001c.24841
Journal Article	R. Shabahang; M. S. Aruguete; L. McCutcheon	2021	Video-based cognitive-behavioral intervention for COVID-19 anxiety: a randomized controlled trial	Trends in Psychiatry and Psychotherapy	10.47626/2237-6089-2020-0056
Journal Article	R. Shabahang	2020	Cognitive behavioural intervention for health anxiety, somatosensory amplification, and depression in coronavirus disease 2019 anxiety: an interventional study in Iran	Psychiatria I Psychologia Kliniczna-Journal of Psychiatry and Clinical Psychology	10.15557/PiPK.2020.0011
Journal Article	K. Sevari; M. Falahi	2022	PREDICTING CORONAVIRUS ANXIETY BASED ON ACADEMIC ENGAGEMENT AND PSYCHOLOGICAL WELL-BEING IN UNIVERSITY STUDENTS	Revista Mexicana De Psicologia
Journal Article	D. G. Serpas; D. A. Ignacio	2022	Psychometric properties of the Coronavirus Anxiety Scale in a US college sample	Death Studies	10.1080/07481187.2021.1975178
Journal Article	P. Y. Sen Gokceimam, S. F.; Kumsar, N.	2022	Relationship of the fear of COVID-19 with residual symptoms and functionality in patients with bipolar affective disorder	Cukurova Medical Journal	10.17826/cumj.1176773
Journal Article	K. I. Seitz; K. Bertsch; S. C. Herpertz	2021	A Prospective Study of Mental Health During the COVID-19 Pandemic in Childhood Trauma-Exposed Individuals: Social Support Matters	Journal of Traumatic Stress	10.1002/jts.22660
Journal Article	I. S. Schonfeld; T. Prytherch; M. Cropley; R. Bianchi	2023	The Pandemic Anxiety Inventory: A validation study	Journal of Health Psychology	10.1177/13591053221106129
Journal Article	A. Schneider; L. Huber; J. Lohse; K. Linde; A. Greissel; H. Sattel; P. Henningsen; A. Hapfelmeier	2023	Association between somatic symptom disorder and symptoms with daily life impairment after SARS-CoV-2 infection-results from a population-based cross-sectional study	Journal of Psychosomatic Research	10.1016/j.jpsychores.2023.111230
Journal Article	E. Schmits; F. Glowacz	2022	Changes in Alcohol Use During the COVID-19 Pandemic: Impact of the Lockdown Conditions and Mental Health Factors	International Journal of Mental Health and Addiction	10.1007/s11469-020-00432-8
Journal Article	S. Schmidt; C. Benke; C. A. Pane-Farre	2021	Purchasing under threat: Changes in shopping patterns during the COVID-19 pandemic	Plos One	10.1371/journal.pone.0253231
Journal Article	C. Scharmer; K. Martinez; S. Gorrell; E. E. Reilly; J. M. Donahue; D. A. Anderson	2020	Eating disorder pathology and compulsive exercise during the COVID-19 public health emergency: Examining risk associated with COVID-19 anxiety and intolerance of uncertainty	International Journal of Eating Disorders	10.1002/eat.23395
Journal Article	M. T. Saygili, R. N.	2022	TRUST IN THE HEALTHCARE SYSTEM AND SOCIAL CORONAVIRUS ANXIETY; A STUDY IN THE TURKISH SOCIETY	Journal of Basic and Clinical Health Sciences	10.30621/jbachs.999359
Journal Article	I. Savolainen; I. Vuorinen; A. Sirola; A. Oksanen	2022	Gambling and gaming during COVID-19: The role of mental health and social motives in gambling and gaming problems	Comprehensive Psychiatry	10.1016/j.comppsych.2022.152331
Journal Article	I. Savolainen; R. Oksa; N. Savela; M. Celuch; A. Oksanen	2021	COVID-19 Anxiety-A Longitudinal Survey Study of Psychological and Situational Risks among Finnish Workers	International Journal of Environmental Research and Public Health	10.3390/ijerph18020794
Journal Article	R. Savkin; M. Oztop; G. Bayrak; N. Buker	2022	Factors Affecting Fear, Obsession, and Anxiety Associated with COVID-19: A Cross-Sectional Study in Patients Admitted to University Hospital Outpatient Clinics	Erciyes Medical Journal	10.14744/etd.2021.57527
Journal Article	K. S. Sauer; A. Schmidt; S. M. Jungmann; J. Bailer; M. Witthoft	2022	Do patients with pathological health anxiety fear COVID-19? A time-course analysis of 12 single cases during the first wave" of the COVID-19 pandemic in Germany"	Journal of Psychosomatic Research	10.1016/j.jpsychores.2021.110687
Journal Article	K. S. Sauer; S. M. Jungmann; M. Witthoft	2020	Emotional and Behavioral Consequences of the COVID-19 Pandemic: The Role of Health Anxiety, Intolerance of Uncertainty, and Distress (In)Tolerance	International Journal of Environmental Research and Public Health	10.3390/ijerph17197241
Journal Article	S. R. Sarkar, S.	2022	?Do you think it is a Pandemic?? Apocalypse, Anxiety and the Environmental Grotesque in Paolo Bacigalupi?s The Windup Girl	Interlitteraria	10.12697/il.2022.27.1.7
Journal Article	E. Sarigedik; S. B. Olmez	2021	The Investigation of the Relationships among Coronavirus Anxiety, Cyberchondria, and Online Shopping	Konuralp Tip Dergisi	10.18521/ktd.928468
Journal Article	K. Sargin	2022	DETERMINATION OF FOOTBALLERS ANXIETY AND SLEEP QUALITY OF GETTING INFECTED BY NEW TYPE CORONAVIRUS	International Journal of Life Science and Pharma Research
Journal Article	K. Sargin	2021	DETERMINATION OF FOOTBALLERS ANXIETY AND SLEEP QUALITY OF GETTING INFECTED BY NEW TYPE CORONAVIRUS	International Journal of Life Science and Pharma Research
Journal Article	C. Saravanan; I. Mahmoud; W. Elshami; M. H. Taha	2020	Knowledge, Anxiety, Fear, and Psychological Distress About COVID-19 Among University Students in the United Arab Emirates	Frontiers in Psychiatry	10.3389/fpsyt.2020.582189
Journal Article	C. Saravanan; I. Mahmoud	2021	The Impact of Knowledge, Anxiety and Fear on Psychological Distress during COVID-19 among Residents of the United Arab Emirates	American Journal of Health Behavior	10.5993/ajhb.45.4.15
Journal Article	M. J. Saraei, K. A.	2023	Disappointment with and Uncertainty about God Predict Heightened COVID-19 Anxiety among Persian Muslims	Religions	10.3390/rel14010074
Journal Article	J. C. Sanchez-Garcia; J. Cortes-Martin; R. Rodriguez-Blanque; A. E. Marin-Jimenez; M. Montiel-Troya; L. Diaz-Rodriguez	2021	Depression and Anxiety in Patients with Rare Diseases during the COVID-19 Pandemic	International Journal of Environmental Research and Public Health	10.3390/ijerph18063234
Journal Article	V. T. Sanborn, L.; Schmetzer, H.; Manitkul-Davis, N.; Updegraff, J.; Gunstad, J.	2021	Prevalence of COVID-19 Anxiety in Division I Student-Athletes	Journal of Clinical Sport Psychology	10.1123/jcsp.2020-0057
Journal Article	N. Sams; D. M. Fisher; F. Mata-Greve; M. Johnson; M. D. Pullmann; P. J. Raue; B. N. Renn; J. Duffy; D. Darnell; I. G. Fillipo; R. Allred; K. Huynh; E. Friedman; P. A. Arean	2021	Understanding Psychological Distress and Protective Factors Amongst Older Adults During the COVID-19 Pandemic	American Journal of Geriatric Psychiatry	10.1016/j.jagp.2021.03.005
Journal Article	M. Sallam; D. Dababseh; A. Yaseen; A. Al-Haidar; D. Taim; H. Eid; N. A. Ababneh; F. G. Bakri; A. Mahafzah	2020	COVID-19 misinformation: Mere harmless delusions or much more? A knowledge and attitude cross-sectional study among the general public residing in Jordan	Plos One	10.1371/journal.pone.0243264
Journal Article	R. Salehian; M. N. Esfahani	2021	Therapeutic Challenges of COVID-19 in a Patient Admitted to the Psychosomatic Ward: A Case Report	Iranian Journal of Psychiatry and Behavioral Sciences	10.5812/ijpbs.111236
Journal Article	T. N. Salameh; B. Polivka; B. Christian; I. Yesilcinar	2023	Trauma-informed care for perinatal women during the COVID-19 pandemic: A survey of nurses and midwives in Turkey	Midwifery	10.1016/j.midw.2022.103555
Journal Article	G. D. Salali; M. S. Uysal; A. Bevan	2021	Adaptive function and correlates of anxiety during a pandemic	Evolution Medicine and Public Health	10.1093/emph/eoab037
Journal Article	B. Sakyi; F. A. Johnson	2022	A cross-sectional study of the psychological impact of the COVID-19 pandemic on camped refugees in Ghana	Plos One	10.1371/journal.pone.0277515
Journal Article	D. P. Sahu; S. K. Pradhan; D. P. Sahoo; S. Patra; A. K. Singh; B. K. Patro	2021	Fear and anxiety among COVID-19 Screening Clinic Beneficiaries of a tertiary care hospital of Eastern India	Asian Journal of Psychiatry	10.1016/j.ajp.2020.102543
Journal Article	A. Sahin; G. Acar; F. Sahin	2022	The effect of university students' perceptions of coronavirus anxiety on their level of socialization through sports	Progress in Nutrition	10.23751/pn.v24iS1.13044
Journal Article	H. M. S. Sahimi; T. I. M. Daud; L. F. Chan; S. A. Shah; F. H. A. Rahman; N. R. N. Jaafar	2021	Depression and Suicidal Ideation in a Sample of Malaysian Healthcare Workers: A Preliminary Study During the COVID-19 Pandemic	Frontiers in Psychiatry	10.3389/fpsyt.2021.658174
Journal Article	H. M. S. Sahimi; N. Azman; N. R. N. Jaafar; T. I. M. Daud; A. Baharudin; A. K. Ismail; A. Z. A. Malek; M. R. Hassan; A. M. Nawi	2021	Health Anxiety and Its Correlations with Self-Perceived Risk and Attitude on COVID-19 among Malaysian Healthcare Workers during the Pandemic	International Journal of Environmental Research and Public Health	10.3390/ijerph18094879
Journal Article	E. Saez-Clarke; J. S. Comer; A. Evans; A. R. Karlovich; L. C. Malloy; T. S. Peris; D. B. Pincus; H. Salem; J. Ehrenreich-May	2022	Fear of illness & virus evaluation (FIVE) COVID-19 scales for children-parent/caregiver-report development and validation	Journal of Anxiety Disorders	10.1016/j.janxdis.2022.102586
Journal Article	M. Saeedi; S. Yazdi; R. C. Bahador	2022	Predictors of COVID-19-related health anxiety among health care workers: a cross-sectional study	Bmc Psychology	10.1186/s40359-022-00880-y
Journal Article	M. Sadeghzadeh; M. Abbasi; Y. Khajavi; H. Amirazodi	2022	Psychological correlates of anxiety in response to COVID-19 outbreak among Iranian University students	Current Psychology	10.1007/s12144-020-01237-7
Journal Article	N. Saadati; P. Afshari; H. Boostani; M. Beheshtinasab; P. Abedi; E. Maraghi	2021	Health anxiety and related factors among pregnant women during the COVID-19 pandemic: a cross-sectional study from Iran	Bmc Psychiatry	10.1186/s12888-021-03092-7
Journal Article	J. P. Rozon; M. Hebert; S. Bourgault; M. Caissie; L. Letartre; E. Tourville; A. Dirani	2021	Fear Associated with COVID-19 in Patients with Neovascular Age-Related Macular Degeneration	Clinical Ophthalmology	10.2147/opth.S300239
Journal Article	H. B. Rostami, F.; Asl, E. M.	2022	Psychometric Properties of the Persian Version of the COVID-19 Anxiety Syndrome Scale in Iranian College Students	Iranian Journal of Psychiatry and Clinical Psychology	10.32598/ijpcp.28.3.2146.2
Journal Article	B. Rosen; M. Preisman; J. Hunter; R. Maunder	2020	Applying Psychotherapeutic Principles to Bolster Resilience Among Health Care Workers During the COVID-19 Pandemic	American Journal of Psychotherapy	10.1176/appi.psychotherapy.20200020
Journal Article	R. G. Rohner, V.; Hartmann, V.; Heidinger, T.; Paulinger, G.; Kolland, F.	2022	Influence of social contacts on corona concerns in the nursing home population Quantitative cross-sectional survey	Zeitschrift Fur Gerontologie Und Geriatrie	10.1007/s00391-022-02116-5
Journal Article	A. M. Rogowska; K. Chilicka; D. Ochnik; M. Paradowska; D. Nowicka; D. Bojarski; M. Tomasiewicz; Z. Filipowicz; M. Grabarczyk; Z. Babinska	2022	Network Analysis of Well-Being Dimensions in Vaccinated and Unvaccinated Samples of University Students from Poland during the Fourth Wave of the COVID-19 Pandemic	Vaccines	10.3390/vaccines10081334
Journal Article	Y. Rodriguez-Agudelo; J. Nava-Adan; F. Paz-Rodriguez; A. Abundes-Corona; J. Flores-Rivera; T. Corona	2023	Quality of life and mental health in multiple sclerosis patients during the COVID-19 Pandemic	Multiple Sclerosis and Related Disorders	10.1016/j.msard.2022.104487
Journal Article	L. M. Rodriguez; D. M. Litt; S. H. Stewart	2021	COVID-19 Psychological and Financial Stress and Their Links to Drinking: A Dyadic Analysis in Romantic Couples	Psychology of Addictive Behaviors	10.1037/adb0000724
Journal Article	D. E. Rodante; M. S. Bellotti	2020	The Psychological Impact of the COVID-19 Pandemic on Health Professionals from Buenos Aires	Acta Psiquiatrica Y Psicologica De America Latina
Journal Article	R. Robles; S. Morales-Chaine; A. Bosch; C. Astudillo-Garcia; M. Feria; S. Infante; N. Alcocer-Castillejos; L. Ascencio; J. Real-Ramirez; D. Diaz; H. F. Gomez-Estrada; C. Becerra; R. Escamilla; A. Lopez-Montoya; A. Beristain-Aguirre; H. Vega; D. Alvarez-Icaza; E. Rodriguez; S. Durand; A. Fresan; M. E. Medina-Mora; C. Fernandez-Caceres; E. A. M. de Leon	2022	Mental Health Problems among COVID-19 Frontline Healthcare Workers and the Other Country-Level Epidemics: The Case of Mexico	International Journal of Environmental Research and Public Health	10.3390/ijerph19010421
Journal Article	D. B. L. Roble, L. S.; Maglipong, Mvjv	2021	Ubiquity of cyberchondria among Teachers: the case of basic and higher education institution (HEI) Teachers in Southern Philippines	Revista Tempos E Espacos Educacao	10.20952/revtee.v14i33.16066
Journal Article	L. S. Robinson, J.; Wiborg, O. N.; Johnston, E.	2021	The COVID Connection: Pandemic Anxiety, COVID-19 Comprehension, and Digital Confidence	American Behavioral Scientist	10.1177/00027642211003155
Journal Article	S. J. Robert; S. Kadhiravan	2022	Prevalence of digital amnesia, somatic symptoms and sleep disorders among youth during COVID-19 pandemic	Heliyon	10.1016/j.heliyon.2022.e10026
Journal Article	R. M. Rivera; D. Carballea	2020	Coronavirus: A Trigger for OCD and Illness Anxiety Disorder?	Psychological Trauma-Theory Research Practice and Policy	10.1037/tra0000725
Journal Article	P. A. Rishi, S.; Das, S.; Sood, A.	2021	Varying Psychological Impacts of COVID-19 and Functional/Dysfunctional Coping Strategies: A Mixed-Method Approach	Journal of Health Management	10.1177/09720634211011562
Journal Article	F. Rigoli	2021	The Link Between COVID-19, Anxiety, and Religious Beliefs in the United States and the United Kingdom	Journal of Religion & Health	10.1007/s10943-021-01296-5
Journal Article	N. A. Riazi; K. Battista; M. J. Duncan; T. J. Wade; W. Pickett; M. A. Ferro; S. T. Leatherdale; K. A. Patte	2023	Stronger together: Coping behaviours and mental health changes of Canadian adolescents in early phases of the COVID-19 pandemic	Bmc Public Health	10.1186/s12889-023-15249-y
Journal Article	Y. A. R. Rias, Y. S.; Chipojola, R.; Wiratama, B. S.; Safitri, C. I.; Weng, S. F.; Yang, C. Y.; Tsai, H. T.	2020	Effects of Spirituality, Knowledge, Attitudes, and Practices toward Anxiety Regarding COVID-19 among the General Population in INDONESIA: A Cross-Sectional Study	Journal of Clinical Medicine	10.3390/jcm9123798
Journal Article	B. M. Z. Rezich; J. A. Malone; G. Reiser; H. H. Zimmerman; T. L. Blase; K. P. Fishler	2021	Telehealth genetic services during the COVID-19 Pandemic: Implementation and patient experiences across multiple specialties in Nebraska	Journal of Genetic Counseling	10.1002/jgc4.1507
Journal Article	H. Rettie; J. Daniels	2021	Coping and Tolerance of Uncertainty: Predictors and Mediators of Mental Health During the COVID-19 Pandemic	American Psychologist	10.1037/amp0000710
Journal Article	J. E. C.-Q. Restrepo, T.; Zambrano-Cruz, R.	2023	Maladaptive schemas, health anxiety and mental health of college students during the pandemic	Anuario De Psicologia	10.1344/anpsic2023.53/1.6
Journal Article	S. Rayani; M. Rayani; F. Najafi-Sharjabad	2022	Correlation between anxiety and resilience of healthcare workers during COVID-19 pandemic in the southwest of Iran	Environmental Science and Pollution Research	10.1007/s11356-021-17284-x
Journal Article	R. M. K. Ravindran, R. A.; Kiran, P. S.; Mohan, B.; Shinu, K. S.	2021	Psychosocial Intervention Model of Kerala, India During Pandemic COVID-19: Ottakkalla Oppamundu (You're not alone, we're with you)""	International Journal of Health Services	10.1177/00207314211019240
Journal Article	E. I. S. Rasskazova, G. U.	2022	Psychological and User Activity Predictors of Attitude toward Learning in Students during Digitalization of Education in Pandemic	Psychology-Journal of the Higher School of Economics	10.17323/1813-8918-2022-1-26-44
Journal Article	E. I. Rasskazova; D. A. Leontiev; A. A. Lebedeva	2020	PANDEMIC AS A CHALLENGE TO SUBJECTIVE WELL-BEING: ANXIETY AND COPING	Konsultativnaya Psikhologiya I Psikhoterapiya-Counseling Psychology and Psychotherapy	10.17759/cpp.2020280205
[truncated: 2,658 more rows]
